# Supplementary material for: Mass Spectrometry as a Quantitative Proteomic Analysis Tool for the Search for Temporal Lobe Epilepsy Biomarkers: A Systematic Review
Source: Int J Mol Sci. 2023 Jul 5;24(13):11130. doi: 10.3390/ijms241311130 (PMC10342111; doi:10.3390/ijms241311130)
Supplement: Supplementary file 1 [file ijms-24-11130-s001.zip › Supplementary File S1.xlsx]

## Sheet: brain tissue
Mériaux	Persike					Liu		Zhang		Yang		Keren-Aviram		Eun		Xiao
LGI1	ALB					HSPA4		ATP1A2		TUBB5		SNCA		CMPK1		FCHO2
TUSC2	HSPA2					PDIA6		SLC25A4		TUBA1		STMN1		PSME2		STXBP1
DMBT1	DPYSL2					SEPT3		EAAT1		EZR		UGP2		GAPDH		TATDN1
CNDP2	MBP					PRAF2		VGLUT1		VCL		DSP		ETF1		MPZL1
GBAS	SPTAN1					ATP6V1E1		RAB3A		PFN2		CA1		GPD1		NDUFA5
MGEA5	ATP6V1A					SF3B2		SYT1		TUBB2C		PRDX2		BAX		SVOP
PVRL1	GSTP1					YWHAH		STX1A		ACTB		SYN2		CA7		ATP5ME
FSTL4	PARK7					PSMB2		STX1B		NTMOD		DPYSL2		PRIM2A		NUP50
GRIN1	DLAT					SYNGR1		SYP		PRDX6		GFAP		SOD2		MAP4K2
BPIB1						SPTB		SYN		PRDX3		HNRNPK				RIN1
SRGP2						GAP43		CPLX		TCP1		CPNE6				PPP3CC
APBA1						ATP5J		NSF		STIP1		CRYAB				CCAR1
REEP2						MAP6		AP2		PSMD14		GNAO1				BAX
OPTN						MAP2		CLT		MAP2K1		PHYHIP				ND4
OPALIN						MAPRE3		DNM		SYT1		HNRPDL				EIF2B5
AP2S1						CYCS		S100A10		SNCA		ALDH2				YIPF5
SRC8						M6PR		S100A6		SEPTIN3		GAPDH				AIDA
SESN2						RBFOX1		ANXA1		SIRT2		LASP1				ARFIP1
CTCF						IGHA1		ANXA2		GAPDH						LPCAT1
ALS						PCBP1		ANXA5								LSM2
LIN7C						RPS6KA4		AKR1C3								GSTT1
ABI1						SCRN1		SLC17A7								TRAPPC2
BMR1B						TMPO		GRIA1								ITM2C
SFXN5						TKT		GRIA2								CFI
IRF2						NDUFS6		GRIA3								ATXN2
NRP2						GNB2		PRKCB								STRN3
CNTFR						BCAN		GNG2								CLEC3B
CADM1						SRP14		GNAO1								GCLM
CLAP1						PRKCA		S100A10								SMARCA2
AIDA						RAB5B		PRKACB								RABGAP1L
MAP7						ITGB1		GABRA3								USP54
RHOC						TUBB4A		C4A								H1-3
NTRI						HSD17B10		C4B								GOPC
CAPR1						SSB		CFH								PIP5K1A
KIT						SLC25A31		CFB								ICAM1
ARHG7						ALDOB		SLC17A7								HECTD3
PKP2						KRT4		S100A6								DDRGK1
DESP						GFAP		ANXA1								C5orf51
SPTA1						S100B		ANXA2								BRSK1
LIGO1								ANXA5								LRIG1
								AKR1C3								AZGP1
								RAB3A								PFDN2
								STX1A								DCTN6
								STX1B								SIPA1L1
								SYP								GNB5
								VGLUT1								FUS
								ATP1A2								ARVCF
								GSTP1								NAT8L
								ATP2B1								SYT11
								ATP2B2								ITGB8
								ATP8A1								DMXL1
								CNDP2								SLC2A1
								LIN7C								PLLP
								ABI1								GNAL
								KIT								HACD2
																IFT27
																DGKB
																PPBP
																TRIO
																VPS37C
																TANC2
																LRRC7
																FAM241B
																KHDRBS3
																USP4
																ATP8A2
																MYO1B
																ARHGAP5
																ITSN2
																MKRN2
																RPA1
																TBCE
																RUFY1
																AFM
																RMDN3
																CAMK2D
																FAM89B
																ANKRD29
																VBP1
																PISD
																NTM
																TRIM9
																C6orf136
																MAP4
																FAF2
																H2BC13
																RPRD1B
																GIPC1
																SON
																TTLL12
																PICK1
																DYRK1A
																CUL4A
																GTPBP1
																PXK
																RAB6A
																FAM3C
																SNF8
																BCLAF1
																GHITM
																RPS14
																LAMP2
																EIF2AK2
																PAK2
																DAB2IP
																ADGRL1
																SPARCL1
																LACTB
																PLEKHA6
																GPC1
																SEPHS1
																PRELP
																ARHGAP21
																MRPS36
																OGN
																ABRAXAS2
																HARS2
																TAGLN
																NOLC1
																USP8
																TMED10
																C18orf32
																TSC22D2
																DRG1
																S100A8
																ATP6
																LRRFIP2
																MPC2
																TXNRD2
																HMGN1
																CYB5R3
																ATPAF2
																CAMSAP1
																SEC23IP
																JPH3
																CLVS1
																UBE2R2
																ARGLU1
																IKBKG
																TRAPPC2L
																STT3A
																SEPTIN6
																RPL23A
																QRSL1
																RNF11
																CBL
																JAM2
																LRRFIP1
																ROCK1
																KCNA1
																TNS3
																PRUNE1
																COPS8
																PPP1R12C
																BGN
																TXNDC17
																DENND4B
																SGTA
																SYNJ2BP
																PYGL
																PPM1E
																ABCF2
																MTFR1L
																RPS17
																LRRTM1
																NDUFS5
																SNAPIN
																GSTT2
																EGLN1
																UQCR10
																RBBP4

## Sheet: biological fluids
Banote		Sun		Xiao		Hamrah
Plasma		Plasma		CSF		Plasma
		Rollandic epilepsy
MAPRE2		PLP1		GC		S100B
FYB1		RNH1		CTSD		MDH2
IGHV1− 69		MYOC		CLU		ORM1
LSP1		TXN		FAM3C		CP
SH3BGRL		F12		SOD1
EFHD2		TNXB		CLEC3B, TNA
MBL2		FN1		TLN2
TXNDC17		COL1A2		APOE
OPCML		BCHE		IGLC3
IFI30		ANK1		IGKV1–5
ADAMTSL2		LAMB1		PCOLCE
PTX3		A2M
FER1L5		SOD1
IHH		IGFBP3
MMP8		GCLC
VWF		SERPINA4
LTF		COL1A1
NECTIN2		FAP
FCGBP		CALM
CD59		PRDX1
SHH		L1CAM
MAPK14		APOA4
C1QTNF3		HBD
IGHV1− 2		LYZ
APOE		MDH1
APOA5		IL1RAP
CCL5		FBLN1
ITGA11		ICAM2
LAMB2		TIMP2
ENDOD1		SPTA1
APOC1		COL6A3
LAP3		S100A7
APOC2		ALDOA
CYFIP1		CAMP
EMC10		APCS
ITGA7		TPI1
NME1		COL2A1
ARHGAP35		UBA52
CES1		APOC1
PSG11		AK1
PDLIM1		CD5L
		HGFAC
		MEGF10
		LPA
		S100A4
		P4HB
		HBG2
		CRISP3
		LTBP1
		AHCY
		OMD
		CACNA2D1
		NME2
		APMAP
		CA2
		C8G
		PTPRZ1
		C8B
		PRDX2
		PRDX6
		SELENBP1
		YWHAZ
		CAT
		LYVE1
		IGHM
		CTSD
		AFM
		CFH
		PGK1
		TFRC
		QSOX1
		ST13P5
		KPRP
		RHOBTB2
		APOL1
		GP1BA
		IGKC
		LGALS3BP
		APOD
		NCAM1
		MMRN1
		LAC3
		IGHG1
		SERPINA5
		IGLL5
		HBB
		MTPN
		SFN
		BLVRB
		MBL2
		MCAM
		POSTN
		UMOD
		ALAD
		COL11A2
		CFHR1
		ACP1
		CD109
		PRKCSH
		CFI
		ORM1
		BPGM
		GAPDH
		C5
		ORM2
		CA1
		ADAMTSL4
		GDI2
		APOA1
		HSPA8
		ANG
		YWHAE
		MMP9
		SERPINA3
		F5
		SERPINF1
		C9
		TKT
		ADSL
		FUCA2
		IGFBP2
		PON3
		ALPL
		VCP
		PARK7
		SELENOP
		IGHG3
		DBH
		HYDIN
		PCSK9
		PPIA
		C4B
		SERPINA10
		FLT4
		CD44
		GSTO1
		ENO1
		S100A9
		PCOLCE
		PEBP1
		PGD
		ANGPTL3
		NAGLU
		ALDH1A1
		SPTB
		VWF
		MSN
		APOC3
		FGB
		C7
		PZP
		AMY2B
		FGA
		CETP
		FGG
		HSP90B1
		CR2

## Sheet: Experimental model
Keck			Bitsika		Qian		Walker			Sadeghi		Araujo		Liu		Xu
Parahippocampal area	Hippocampus						Hippocampus	Parahippocampal area
AGK	Myh9
Got2	Plec		Tf		Gfap		Hsp90b1	Hsp90b1		Gapdh		Ckb		VIM		Rttn
Ogdh	Tmod1		Npm1		Camk2a		Hspa1a	Hspa1a		Gap43		Suclg1		Acta1		Amfr
Atp5j2	Ctnnd2		Sparcl1		Camk2b		Tmed7	Il1rap		Cdo1		Tpi1		Tubb2b		Slc30a1
Atp5a1	Ablim2		Hpx		Camk2g		Tollip	Il1rapl1		Il22ra2		Fh		Eno2		Mrrf
Gsta1	Pea15		Ppp1r9b		Camk2d		Dnm1-20	Itgb2		C4bpa		Aco2		Pdhb		Ano3
Psmb3	Myh10		Arap1		Nudc		Itgam	Usp7		Cct2		Got2		Actb		Cml2
Trap1	Dnaja1		Ptk2b		Cadm1		Itgb2	Dnm1-202		Thra		Slc25a12		Eno1		Syvn1
Pnp	Wdr48		Serpinb6		Krt8		P2rx7	Dnm2		Tagln3		Oxct1		Hspd1		Actrt2
Ddb1	MYO18A		Coro1b		Cd9		Vim	Itgam		Glul		Atp6v1b2		Aldoa		Thnsl2
Pgls	Itgb1		Exoc8		Abcf1		Actn1	Rps27a		Glo1		Syt1		Prps1		S100a4
Park7	Itga6		Oat		Fnta		Cdc42-202	Tollip		Tubb2a		Vps4b		Snap25		Spire1
Aco1	Nnt		Psmb1		Vim		Msn	TNC		Gltp		Dnm1		Glo1		Myh7
Esd	Hspc159		Atxn10		Dnajc3		Ctnna1	HTRA1		Unc13a		Glul		Stmn1		Cand2
Ywhaq	Entpd1		Wdr47		Krt6a		VCL	Vim		Nme2		Qdpr		Arhgdia		Selenoo
Ywhab	Cd48		Elmo2		Vps53		Ctnna2	Alb		Prdx6		Abat		Nme1		Pex1
Hspa4l	Bsn		Epn2		Ogfr		Hmgb1	Dnm3		Atp6v1e1		Syn2		Acp1		Ipcef1
Strn4	Slc5a3		Shank3		Eipr1					Atp6v1f		Aldh5a1		Ube2n		Orai2
Ywhae	Hebp1		Flna		Cibar2					Tpi1		Ezr		Hba2		Gsta4
Anxa3	Plxnb2				Nrgn					Camkv		Arpc2		Ak1		Pdzd11
Cyp46a1	Cd151		Baiap2l2		H4c2					Oaz1		Dpysl2		Tagln3		Nup58
Abr	Gprc5b		Cttn		H2B1					Vdac1		Cnp		Cbr1		Atp2b1
Inpp1	Slc25a4		Slc6a11							Mtpn		Pura		Gstm5		Magt1
Brsk2	Mpdu1		Akap5		H2ax					Park7		Sirt2		Hbb		Aagab
Ywhah	Slc25a3		Brsk1		Loc690171					Gria2		Hnrnpa2b1		Nef3		Fam110b
Wars	Sfxn3		Shank1		H2ac18					Stip1		Hnrnpa1		Hsp90ab1		Capn7
Strn3	Lamp1		Msn		Hist2h2be					Uchl1		Hnrnpm		Nrp2		Itgb5
Oxsm	Clu		Clu		Crym					Snap25		Pdia3		Hspa1b		Ppil3
Actbl2	Acadvl		Vim		Prrt3					Cox5a		Gstm1		Sem6c		Endog
	Mpc2		Gfap							Atp5f1a		Ywhae		Tuba3		Fam98b
			Tnc							Spr		Csnk2a1		Tuba1		Supt5h
			Usp9x							Stmn1				Pdia6		Slc35f6
			Itm2c							Dctn2				Homer2		Map4k2
			Myo6							Clta				Ddt		Nsdhl
			Prmt1							Hspa8				Pkm2		Plcd3
			Dbnl							Ca2				Syn2		Ankrd29
			Palm							Ndufa5				Atp5b		Kxd1
			Epb41l3							Basp1				Vdac2		Rit2
			Dlg4							CALM				Sptan1		Caly
			Dlg2							Cd38				Nrgn		Ubtd2
			Map6							Ppp3r1				Ina		Slit1
			Syngap1							Eno2				Msi1		Tsn
			Mapt							Ube2n				Cox6b1		Cox17
			Slc6a1							Dnm1				Dlat		Clstn2
			Snap91							Ckb				Glud1		Gabarapl1
			Map1b							Calr				Psmb7		Pcdhac2
			Ppp3cb							Pdia3				Hspail		Lynx1
			Syn1							Cltb				Dnm2		Kcnj4
			Syn2							Hba1				Dnm1		Gigyf2
			Gprin1							Cfl1				Alb		Arl6ip6
			Plppr4							Grb2				Atp5a1		Aar2
			Ncs1							Nme1				Pdha1		Cops9
			Nptx1							Vim				Krt8		Gabrb3
			Rapgef2							Pea15				Hadh2		Bclaf1
			Cplx1							Ppia				S100A4		Pofut2
			Gsn							Septin9				Fis1		Kctd2
			Apoe							Tnfsf11				Atp5i		Echdc2
			Aldh1b1							Mcmdc2				Cycs		Cdk16
			Cst3							Pgam1						Erc1
			A2m							Hspd1						Prkx
			AIF1							Lpar3						Atg13
			C1qtnf4							Mdh1						Gck
			C4b							Gfap						Chrm1
			Cd44							Pacsin1						Smg5
			H2-Q7							Slc25a15						Rasa2
			Itgav							Pvalb						Igsf11
			Lcp1							Sncb						Rnf170
			Pafah1b3													Sars2
			S100a1							Cav1						Tab1
			S100a6							Ina						Cdk5rap3
			Lgals1							Sod2						Gjc3
										Sh3glb2						Fat4
										S100a3						Cog1
										Nefl						Dhodh
										Psmc6						Kcnj10
										Nagk						Ptbp3
										Ccnh						Nrsn1
										Rcn2						Lamb1
										Tmem165						Polr2c
										Mapk14						Mark1
										Atat1						Tm9sf4
										Pfn1						Ints7
										Hdgf						S1pr1
										Grin2a						Srsf5
										Uqcrfs1						Wnk2
										Vat1						Cyp8b1
										Odc1						Smap
										Gria1						Rfk
																Unc79
																Anapc1
																Neil2
																Slc8a3
																Commd6
																Fam171a1
																Akt1
																Prss1
																Banf1
																Ptp
																Tmprss13
																Iqca1

## Sheet: Model overlap
Keck			Bitsika		Qian		Walker		Sadeghi		Araujo		Liu		Xu
Got2	Pea15		Msn		Gfap		Hsp90b1		Tagln3		Ckb		VIM		S100a4
Atp5a1	Itgb1		Clu		Krt8		Hspa1a		Glul		Tpi1		Eno2
Park7	Itga6		Vim		Vim		Tollip		Glo1		Got2		Hspd1
Ywhae	Clu		Gfap		Nrgn		Itgam		Tpi1		Dnm1		Snap25
			Tnc				Itgb2		Park7		Glul		Glo1
			Syn2				Vim		Snap25		Syn2		Stmn1
			Itgav				Msn		Stmn1		Pdia3		Nme1
							Dnm2		Eno2		Ywhae		Tagln3
							TNC						Syn2
							Alb		Dnm1				Nrgn
									Ckb				Ina
									Pdia3				Dnm2
									Nme1				Dnm1
									Vim				Alb
									Pea15				Atp5a1
									Hspd1				Krt8
									Gfap				S100A4
									Ina
Araujo	Got2, Ywhae		Keck	Clu	Keck		Keck		Keck	Ywhae, Park7, Pea15	Keck	Got2, Ywhae	Keck	Atp5a1
Liu	Atp5a1		Qian	Gfap, Vim			Qian	Vim	Qian	Vim, Gfap	Qian		Qian	Vim, Krt8, Nrgn
Sadeghi	Ywhae, Park7, Pea15		Walker	Vim, Tnc, Msn	Walker	Vim
Bitsika	Clu		Sadeghi	Gfap, Vim	Sadeghi	Vim, Gfap	Sadeghi	Vim	Walker	Vim	Walker		Walker	Vim, Dnm2, Alb
Xu			Liu	Vim	Liu	Vim, Krt8, Nrgn	Liu	Vim, Dnm2, Alb	Liu	Tagln3, Glo1, Snap25, Stmn1, Eno2, Dnm1, Nme1, Vim, Hspd1, Ina	Liu	Syn2	Araujo	Syn2
Walker			Araujo	Syn2	Araujo		Araujo		Araujo	Glul, Dnm1, Ckb, Pdia3, Tpi1	Sadeghi	Glul, Dnm1, Ckb, Pdia3, Tpi1	Sadeghi	Tagln3, Glo1, Snap25, Stmn1, Eno2, Dnm1, Nme1, Vim, Hspd1, Ina
Qian			Xu		Bitsika	Gfap, Vim	Bitsika	Vim, Tnc, Msn	Bitsika	Gfap, Vim	Bitsika	Syn2	Bitsika	Vim
Keck					Xu								Xu	S100a4
						Keck
						Bitsika
						Qian
						Walker
						Sadeghi
						Araujo
						Liu
						Xu
							Got2	Ywhae	Atp5a1	Park7	Pea15	Clu	Gfap	Vim	Tnc	Msn	Syn2	Krt8	Nrgn	Dnm2	Alb	Tagln3	Glo1	Snap25	Stmn1	Eno2	Dnm1	Nme1	Hspd1	Ina	Glul	Ckb	Pdia3	Tpi1	Syn2	S100a4

## Sheet: Tissue overlap
Mériaux		Persike		Liu		Zhang		Yang		Keren-Aviram		Eun		Xiao
AIDA		DPYSL2				SYT1		SYT1		SNCA		GAPDH		BAX
				GFAP				SNCA		DPYSL2		BAX		AIDA
								GAPDH		GFAP
										GAPDH
	Mériaux
	Persike
	Liu
	Zhang
	Yang
	Keren-Aviram
	Eun
	Xiao
		AIDA	DPYSL2	GFAP	SYT1	SNCA	GAPDH	BAX

## Sheet: Fluids overlap
Banote		Sun		Xiao		Hamrah
MBL2		SOD1		CTSD
VWF		PRDX1		SOD1
APOE		APOC1		APOE
APOC1		CTSD		PCOLCE
		MBL2
		PCOLCE
		VWF
