# Supplementary material for: Mass Spectrometry as a Quantitative Proteomic Analysis Tool for the Search for Temporal Lobe Epilepsy Biomarkers: A Systematic Review
Source: Int J Mol Sci. 2023 Jul 5;24(13):11130. doi: 10.3390/ijms241311130 (PMC10342111; doi:10.3390/ijms241311130)
Supplement: Supplementary file 1 [file ijms-24-11130-s001.zip › Supplementary File S2.xlsx]

## Sheet: All prot
Tissues								Fluids				Models
Mériaux	Persike	Liu	Zhang	Yang	Keren-Aviram	Eun	Xiao	Banote	Sun Ролл	Xiao	Hamrah	Keck	Bitsika	Qian	Walker	Sadeghi	Araujo	Liu	Xu
Белки	Белки	Белки	Белки	Белки	Белки	Белки	Белки	Плазма	Плазма	ЦСЖ	Плазма		Белки	Белки		Белки	Белки	Белки	Белки
LGI1	ALB	HSPA4	ATP1A2	TUBB5	SNCA	CMPK1	FCHO2	MAPRE2	PLP1	GC	S100B	AGK	Tf	Gfap	Hmgb1	Gapdh	Ckb	VIM	Rttn
TUSC2	HSPA2	PDIA6	SLC25A4	TUBA1	STMN1	PSME2	STXBP1	FYB1	RNH1	CTSD	MDH2	Got2	Npm1	Camk2a	Hsp90b1	Gap43	Suclg1	Acta1	Amfr
DMBT1	DPYSL2	SEPT3	EAAT1	EZR	UGP2	GAPDH	TATDN1	IGHV1− 69	MYOC	CLU	ORM1	Ogdh	Sparcl1	Camk2b	Hspa1a	Cdo1	Tpi1	Tubb2b	Slc30a1
CNDP2	MBP	PRAF2	VGLUT1	VCL	DSP	ETF1	MPZL1	LSP1	TXN	FAM3C	CP	Atp5j2	Hpx	Camk2g	Tmed7	Il22ra2	Fh	Eno2	Mrrf
GBAS	SPTAN1	ATP6V1E1	RAB3A	PFN2	CA1	GPD1	NDUFA5	SH3BGRL	F12	SOD1		Atp5a1	Ppp1r9b	Camk2d	Tollip	C4bpa	Aco2	Pdhb	Ano3
MGEA5	ATP6V1A	SF3B2	SYT1	TUBB2C	PRDX2	BAX	SVOP	EFHD2	TNXB	CLEC3B		Gsta1	Arap1	Nudc	Dnm1-20	Cct2	Got2	Actb	Cml2
PVRL1	GSTP1	YWHAH	STX1A	ACTB	SYN2	CA7	ATP5ME	MBL2	FN1	TLN2		Psmb3	Ptk2b	Cadm1	Itgam	Thra	Slc25a12	Eno1	Syvn1
FSTL4	PARK7	PSMB2	STX1B	NTMOD	DPYSL2	PRIM2A	NUP50	TXNDC17	COL1A2	APOE		Trap1	Serpinb6	Krt8	Itgb2	Tagln3	Oxct1	Hspd1	Actrt2
GRIN1	DLAT	SYNGR1	SYP	PRDX6	GFAP	SOD2	MAP4K2	OPCML	BCHE	IGLC3		Pnp	Coro1b	Cd9	P2rx7	Glul	Atp6v1b2	Aldoa	Thnsl2
BPIB1		SPTB	SYN	PRDX3	HNRNPK		RIN1	IFI30	ANK1	IGKV1–5		Ddb1	Exoc8	Abcf1	Vim	Glo1	Syt1	Prps1	S100a4
SRGP2		GAP43	CPLX	TCP1	CPNE6		PPP3CC	ADAMTSL2	LAMB1	PCOLCE		Pgls	Oat	Fnta	Actn1	Tubb2a	Vps4b	Snap25	Spire1
APBA1		ATP5J	NSF	STIP1	CRYAB		CCAR1	PTX3	A2M	TNA		Park7	Psmb1	Vim	Cdc42-202	Gltp	Dnm1	Glo1	Myh7
REEP2		MAP6	AP2	PSMD14	GNAO1		BAX	FER1L5	SOD1			Aco1	Atxn10	Dnajc3	Msn	Unc13a	Glul	Stmn1	Cand2
OPTN		MAP2	CLT	MAP2K1	PHYHIP		ND4	IHH	IGFBP3			Esd	Wdr47	Krt6a	Ctnna1	Nme2	Qdpr	Arhgdia	Selenoo
OPALIN		MAPRE3	DNM	SYT1	HNRPDL		EIF2B5	MMP8	GCLC			Ywhaq	Elmo2	Vps53	VCL	Prdx6	Abat	Nme1	Pex1
AP2S1		CYCS	S100A10	SNCA	ALDH2		YIPF5	VWF	SERPINA4			Ywhab	Epn2	Ogfr	Ctnna2	Atp6v1e1	Syn2	Acp1	Ipcef1
SRC8		M6PR	S100A6	SEPTIN3	GAPDH		AIDA	LTF	COL1A1			Hspa4l	Shank3	Eipr1	Dnm3	Atp6v1f	Aldh5a1	Ube2n	Orai2
SESN2		RBFOX1	ANXA1	SIRT2	LASP1		ARFIP1	NECTIN2	FAP			Strn4	Flna	Cibar2	Il1rap	Tpi1	Ezr	Hba2	Gsta4
CTCF		IGHA1	ANXA2	GAPDH			LPCAT1	FCGBP	CALM			Ywhae		Nrgn	Il1rapl1	Camkv	Arpc2	Ak1	Pdzd11
ALS		PCBP1	ANXA5				LSM2	CD59	PRDX1			Anxa3	Baiap2l2	H4c2	Usp7	Oaz1	Dpysl2	Tagln3	Nup58
LIN7C		RPS6KA4	AKR1C3				GSTT1	SHH	L1CAM			Cyp46a1	Cttn	H2B1	Dnm1-202	Vdac1	Cnp	Cbr1	Atp2b1
ABI1		SCRN1	SLC17A7				TRAPPC2	MAPK14	APOA4			Abr	Slc6a11		Dnm2	Mtpn	Pura	Gstm5	Magt1
BMR1B		TMPO	GRIA1				ITM2C	C1QTNF3	HBD			Inpp1	Akap5	H2ax	Rps27a	Park7	Sirt2	Hbb	Aagab
SFXN5		TKT	GRIA2				CFI	IGHV1− 2	LYZ			Brsk2	Brsk1	Loc690171	TNC	Gria2	Hnrnpa2b1	Nef3	Fam110b
IRF2		NDUFS6	GRIA3				ATXN2	APOE	MDH1			Ywhah	Shank1	H2ac18	HTRA1	Stip1	Hnrnpa1	Hsp90ab1	Capn7
NRP2		GNB2	PRKCB				STRN3	APOA5	IL1RAP			Wars	Msn	Hist2h2be	Alb	Uchl1	Hnrnpm	Nrp2	Itgb5
CNTFR		BCAN	GNG2				CLEC3B	CCL5	FBLN1			Strn3	Clu	Crym		Snap25	Pdia3	Hspa1b	Ppil3
CADM1		SRP14	GNAO1				GCLM	ITGA11	ICAM2			Oxsm	Vim	Prrt3		Cox5a	Gstm1	Sem6c	Endog
CLAP1		PRKCA	PRKACB				SMARCA2	LAMB2	TIMP2				Gfap			Atp5f1a	Ywhae	Tuba3	Fam98b
AIDA		RAB5B	GABRA3				RABGAP1L	ENDOD1	SPTA1			Actbl2	Tnc			Spr	Csnk2a1	Tuba1	Supt5h
MAP7		ITGB1	C4A				USP54	APOC1	COL6A3			Myh9	Usp9x			Stmn1		Pdia6	Slc35f6
RHOC		TUBB4A	C4B				H1-3	LAP3	S100A7			Plec	Itm2c			Dctn2		Homer2	Map4k2
NTRI		HSD17B10	CFH				GOPC	APOC2	ALDOA			Tmod1	Myo6			Clta		Ddt	Nsdhl
CAPR1		SSB	CFB				PIP5K1A	CYFIP1	CAMP			Ctnnd2	Prmt1			Hspa8		Pkm2	Plcd3
KIT		SLC25A31					ICAM1	EMC10	APCS			Ablim2	Dbnl			Ca2		Syn2	Ankrd29
ARHG7		ALDOB					HECTD3	ITGA7	TPI1			Pea15	Palm			Ndufa5		Atp5b	Kxd1
PKP2		KRT4					DDRGK1	NME1	COL2A1			Myh10	Epb41l3			Basp1		Vdac2	Rit2
DESP		GFAP					C5orf51	ARHGAP35	UBA52			Dnaja1	Dlg4			CALM		Sptan1	Caly
SPTA1		S100B					BRSK1	CES1	APOC1			Wdr48	Dlg2			Cd38		Nrgn	Ubtd2
LIGO1							LRIG1	PSG11	AK1			MYO18A	Map6			Ppp3r1		Ina	Slit1
							AZGP1	PDLIM1	CD5L			Itgb1	Syngap1			Eno2		Msi1	Tsn
							PFDN2		HGFAC			Itga6	Mapt			Ube2n		Cox6b1	Cox17
							DCTN6		MEGF10			Nnt	Slc6a1			Dnm1		Dlat	Clstn2
							SIPA1L1		LPA			Hspc159	Snap91			Ckb		Glud1	Gabarapl1
							GNB5		S100A4			Entpd1	Map1b			Calr		Psmb7	Pcdhac2
							FUS		P4HB			Cd48	Ppp3cb			Pdia3		Hspail	Lynx1
							ARVCF		HBG2			Bsn	Syn1			Cltb		Dnm2	Kcnj4
							NAT8L		CRISP3			Slc5a3	Syn2			Hba1		Dnm1	Gigyf2
							SYT11		LTBP1			Hebp1	Gprin1			Cfl1		Alb	Arl6ip6
							ITGB8		AHCY			Plxnb2	Plppr4			Grb2		Atp5a1	Aar2
							DMXL1		OMD			Cd151	Ncs1			Nme1		Pdha1	Cops9
							SLC2A1		CACNA2D1			Gprc5b	Nptx1			Vim		Krt8	Gabrb3
							PLLP		NME2			Slc25a4	Rapgef2			Pea15		Hadh2	Bclaf1
							GNAL		APMAP			Mpdu1	Cplx1			Ppia		S100A4	Pofut2
							HACD2		CA2			Slc25a3	Gsn			Septin9		Fis1	Kctd2
							IFT27		C8G			Sfxn3	Apoe			Tnfsf11		Atp5i	Echdc2
							DGKB		PTPRZ1			Lamp1	Aldh1b1			Mcmdc2		Cycs	Cdk16
							PPBP		C8B			Clu	Cst3			Pgam1			Erc1
							TRIO		PRDX2			Acadvl	A2m			Hspd1			Prkx
							VPS37C		PRDX6			Mpc2	AIF1			Lpar3			Atg13
							TANC2		SELENBP1				C1qtnf4			Mdh1			Gck
							LRRC7		YWHAZ				C4b			Gfap			Chrm1
							FAM241B		CAT				Cd44			Pacsin1			Smg5
							KHDRBS3		LYVE1				H2-Q7			Slc25a15			Rasa2
							USP4		IGHM				Itgav			Pvalb			Igsf11
							ATP8A2		CTSD				Lcp1			Sncb			Rnf170
							MYO1B		AFM				Pafah1b3			Cav1			Sars2
							ARHGAP5		CFH				S100a1			Ina			Tab1
							ITSN2		PGK1				S100a6			Sod2			Cdk5rap3
							MKRN2		TFRC				Lgals1			Sh3glb2			Gjc3
							RPA1		QSOX1							S100a3			Fat4
							TBCE		ST13P5							Nefl			Cog1
							RUFY1		KPRP							Psmc6			Dhodh
							AFM		RHOBTB2							Nagk			Kcnj10
							RMDN3		APOL1							Ccnh			Ptbp3
							CAMK2D		GP1BA							Rcn2			Nrsn1
							FAM89B		IGKC							Tmem165			Lamb1
							ANKRD29		LGALS3BP							Mapk14			Polr2c
							VBP1		APOD							Atat1			Mark1
							PISD		NCAM1							Pfn1			Tm9sf4
							NTM		MMRN1							Hdgf			Ints7
							TRIM9		LAC3							Grin2a			S1pr1
							C6orf136		IGHG1							Uqcrfs1			Srsf5
							MAP4		SERPINA5							Vat1			Wnk2
							FAF2		IGLL5							Odc1			Cyp8b1
							H2BC13		HBB							Gria1			Smap
							RPRD1B		MTPN										Rfk
							GIPC1		SFN										Unc79
							SON		BLVRB										Anapc1
							TTLL12		MBL2										Neil2
							PICK1		MCAM										Slc8a3
							DYRK1A		POSTN										Commd6
							CUL4A		UMOD										Fam171a1
							GTPBP1		ALAD										Akt1
							PXK		COL11A2										Prss1
							RAB6A		CFHR1										Banf1
							FAM3C		ACP1										Ptp
							SNF8		CD109										Tmprss13
							BCLAF1		PRKCSH										Iqca1
							GHITM		CFI
							RPS14		ORM1
							LAMP2		BPGM
							EIF2AK2		GAPDH
							PAK2		C5
							DAB2IP		ORM2
							ADGRL1		CA1
							SPARCL1		ADAMTSL4
							LACTB		GDI2
							PLEKHA6		APOA1
							GPC1		HSPA8
							SEPHS1		ANG
							PRELP		YWHAE
							ARHGAP21		MMP9
							MRPS36		SERPINA3
							OGN		F5
							ABRAXAS2		SERPINF1
							HARS2		C9
							TAGLN		TKT
							NOLC1		ADSL
							USP8		FUCA2
							TMED10		IGFBP2
							C18orf32		PON3
							TSC22D2		ALPL
							DRG1		VCP
							S100A8		PARK7
							ATP6		SELENOP
							LRRFIP2		IGHG3
							MPC2		DBH
							TXNRD2		HYDIN
							HMGN1		PCSK9
							CYB5R3		PPIA
							ATPAF2		C4B
							CAMSAP1		SERPINA10
							SEC23IP		FLT4
							JPH3		CD44
							CLVS1		GSTO1
							UBE2R2		ENO1
							ARGLU1		S100A9
							IKBKG		PCOLCE
							TRAPPC2L		PEBP1
							STT3A		PGD
							SEPTIN6		ANGPTL3
							RPL23A		NAGLU
							QRSL1		ALDH1A1
							RNF11		SPTB
							CBL		VWF
							JAM2		MSN
							LRRFIP1		APOC3
							ROCK1		FGB
							KCNA1		C7
							TNS3		PZP
							PRUNE1		AMY2B
							COPS8		FGA
							PPP1R12C		CETP
							BGN		FGG
							TXNDC17		HSP90B1
							DENND4B		CR2
							SGTA
							SYNJ2BP
							PYGL
							PPM1E
							ABCF2
							MTFR1L
							RPS17
							LRRTM1
							NDUFS5
							SNAPIN
							GSTT2
							EGLN1
							UQCR10
							RBBP4

## Sheet: Overlap
Tissue								Fluids				Models
Mériaux	Persike	Liu	Zhang	Yang	Keren-Aviram	Eun	Xiao	Banote	Sun Ролл	Xiao	Hamrah	Keck	Bitsika	Qian	Walker	Sadeghi	Araujo	Liu	Xu
NRP2	ALB	PDIA6	SLC25A4	TUBA1	SNCA	GAPDH	NDUFA5	MBL2	LAMB1	CTSD	S100B	Got2	Sparcl1	Gfap	Hsp90b1	Gapdh	Ckb	VIM	S100a4
CADM1	DPYSL2	ATP6V1E1	SYT1	EZR	STMN1	BAX	MAP4K2	TXNDC17	A2M	CLU	ORM1	Atp5a1	Brsk1	Camk2d	Vim	Gap43	Tpi1	Eno2	Map4k2
AIDA	SPTAN1	YWHAH	S100A6	VCL	CA1	SOD2	BAX	VWF	SOD1	FAM3C		Park7	Msn	Cadm1	Msn	Tagln3	Got2	Actb	Ankrd29
SPTA1	PARK7	SPTB	GRIA1	ACTB	PRDX2		AIDA	MAPK14	CALM	SOD1		Ywhae	Clu	Krt8	VCL	Glul	Syt1	Eno1	Bclaf1
	DLAT	GAP43	GRIA2	PRDX6	DPYSL2		ITM2C	APOE	MDH1	CLEC3B		Ywhah	Vim	Vim	Il1rap	Glo1	Dnm1	Hspd1	Lamb1
		MAP6	C4B	STIP1	GFAP		CFI	APOC1	IL1RAP	APOE		Strn3	Gfap	Nrgn	Dnm2	Nme2	Glul	Aldoa
		CYCS	CFH	SYT1	GAPDH		STRN3	NME1	SPTA1	PCOLCE		Pea15	Tnc		TNC	Prdx6	Syn2	Snap25
		TKT		SEPTIN3			CLEC3B		ALDOA			Itgb1	Itm2c		Alb	Atp6v1e1	Ezr	Glo1
		ITGB1		SIRT2			BRSK1		TPI1			Slc25a4	Map6			Tpi1	Dpysl2	Stmn1
		GFAP		GAPDH			AFM		APOC1			Clu	Syn2			Mtpn	Sirt2	Nme1
		S100B					CAMK2D		AK1			Mpc2	Apoe			Park7	Pdia3	Acp1
							ANKRD29		S100A4				A2m			Gria2	Ywhae	Ube2n
							FAM3C		NME2				C4b			Stip1		Ak1
							BCLAF1		CA2				Cd44			Snap25		Tagln3
							SPARCL1		PRDX2				S100a6			Stmn1		Hbb
							MPC2		PRDX6							Hspa8		Nrp2
							TXNDC17		CTSD							Ca2		Tuba1
									AFM							Ndufa5		Pdia6
									CFH							CALM		Syn2
									HBB							Eno2		Sptan1
									MTPN							Ube2n		Nrgn
									MBL2							Dnm1		Ina
									ACP1							Ckb		Dlat
									CFI							Pdia3
									ORM1							Nme1
									GAPDH							Vim
									CA1							Pea15
									HSPA8							Ppia
									YWHAE							Hspd1
									TKT							Mdh1
									PARK7							Gfap
									PPIA							Ina
									C4B							Sod2
									CD44							Mapk14
									ENO1							Gria1
									PCOLCE
									SPTB
									VWF
									MSN
									HSP90B1
	40	9	39	34	19	18	9	171	41	157	13	4	60	70	28	26	86	30	57	99
	Mériaux	Persike	Liu	Zhang	Yang	Keren-Aviram	Eun	Xiao	Banote	Sun Ролл	Xiao	Hamrah	Keck	Bitsika	Qian	Walker	Sadeghi	Araujo	Liu	Xu
NRP2	+																		+
CADM1	+														+
AIDA	+							+
SPTA1	+									-
ALB		+														+
DPYSL2		+				+												-
SPTAN1		-																	+
PARK7		+								-			-				-
DLAT		+																	+
PDIA6			-																+
ATP6V1E1			+														+
YWHAH			+										-
SPTB			+							-
GAP43			+														+
MAP6			+											-
TKT			+							-
ITGB1			+										+
GFAP			+			-								+	+		+
S100B			+									+
SLC25A4				-									+
SYT1				-	-													-
S100A6				+										+
GRIA1				-													+
GRIA2				-													+
C4B				+						+				+
CFH				+						+
TUBA1					-														+
EZR					+													-
VCL					+											+
ACTB					-														+
PRDX6					+					-							+
SIRT2					-													-
GAPDH					-	-	-			-							+
STMN1						+											-		+
CA1						+				-
PRDX2						+				-
BAX							+	+
SOD2							-										+
NDUFA5								+									+
MAP4K2								+												+
ITM2C								+						+
CFI								+		+
STRN3								+					-
CLEC3B								+			+
BRSK1								+						-
AFM								+		+
CAMK2D								+							+
ANKRD29								+												+
FAM3C								-			-
BCLAF1								-												+
SPARCL1								-						+
MPC2								-					+
TXNDC17								-	+
MBL2									+	-
VWF									+	-
MAPK14									-								+
APOE									-		+			+
APOC1									-	+
NME1									-								+		+
LAMB1										-										+
A2M										-				+
SOD1										-	-
CALM										-							+
MDH1										-							-
IL1RAP										-						+
ALDOA										-									+
TPI1										-							+	-
AK1										-									+
S100A4										-										+
NME2										-							+
CA2										-							-
CTSD										+	-
HBB										-									+
MTPN										-							+
ACP1										-									+
ORM1										+		+
HSPA8										-							+
YWHAE										-			-					+
PPIA										-							-
CD44										+				+
ENO1										-									+
PCOLCE										+	+
MSN										-				+		+
HSP90B1										-						+
CLU											-		+	+
Got2													+					-
Pea15													-				+
Vim														+	+	+	+		+
Tnc														+		+
Syn2														-				-	+
Nrgn															+				+
Tagln3																	+		+
Glul																	+	-
Glo1																	+		+
Snap25																	-		+
Eno2																	+		+
Ube2n																	-		+
Dnm1																	+	+
Ckb																	+	-
Pdia3																	-	+
Hspd1																	+		+
Ina																	-		+

## Sheet: Disease
Gene	Gene_id	Disease	Disease_id	Score_gda	Association_Type	Type	Original_DB	Sentence	PMID	PMID_Year
AIDA	64853	Coronary Arteriosclerosis	C0010054	0.02	Biomarker	disease	BEFREE	Integrative analysis of vascular endothelial cell genomic features identifies <span class="gene" id="31287004-0-78-82">AIDA</span> as a <span class="disease" id="31287004-0-88-111">coronary artery disease</span> candidate gene.	31287004	2019
AIDA	64853	Coronary heart disease	C0010068	0.02	Biomarker	disease	BEFREE	Integrative analysis of vascular endothelial cell genomic features identifies <span class="gene" id="31287004-0-78-82">AIDA</span> as a <span class="disease" id="31287004-0-88-111">coronary artery disease</span> candidate gene.	31287004	2019
AIDA	64853	Acute Promyelocytic Leukemia	C0023487	0.03	Biomarker	disease	BEFREE	<span class="gene" id="21385856-0-0-4">AIDA</span> 0493 protocol for newly diagnosed <span class="disease" id="21385856-0-39-67">acute promyelocytic leukemia</span>: very long-term results and role of maintenance.	21385856	2011
AIDA	64853	Acute Promyelocytic Leukemia	C0023487	0.03	Biomarker	disease	BEFREE	Our findings indicate that <span class="disease" id="14754603-8-27-30">APL</span> patients who are molecularly resistant to the <span class="gene" id="14754603-8-77-81">AIDA</span> protocol have no distinguishing features at presentation.	14754603	2004
AIDA	64853	Liver Cirrhosis, Experimental	C0023893	0.3	Biomarker	disease	CTD_human	Systems level analysis and identification of pathways and networks associated with liver fibrosis.	25380136	2014
AIDA	64853	Myocardial Infarction	C0027051	0.01	Biomarker	disease	BEFREE	CMR-FT is a superior measure of LV function and performance early after reperfused <span class="disease" id="29454776-11-83-85">MI</span> with incremental prognostic value for mortality over and above LV ejection fraction and infarct size.(Abciximab i.v.Versus i.c. in ST-segment elevation Myocardial Infarction [<span class="gene" id="29454776-11-261-265">AIDA</span> STEMI]; NCT00712101; Thrombus …	29454776	2018
AIDA	64853	Obesity	C0028754	0.01	Biomarker	disease	BEFREE	<span class="gene" id="29617643-0-0-4">AIDA</span> Selectively Mediates Downregulation of Fat Synthesis Enzymes by ERAD to Retard Intestinal Fat Absorption and Prevent <span class="disease" id="29617643-0-122-129">Obesity</span>.	29617643	2018
AIDA	64853	Odontogenic Cysts	C0028879	0.01	Biomarker	disease	BEFREE	Immunohistochemical validation of chosen putative biomarkers revealed axin interaction partner and dorsalization-antagonist (<span class="gene" id="25040847-8-125-129">AIDA</span>), known as a protein that blocks activation of JNK signalling pathway, as a differential biomarker for KCOT lesions on an independent cohort of KCOT tissue samples in comparison with most prevalent intra-oseal lesions i…	25040847	2015
AIDA	64853	Odontogenic Tumors	C0028880	0.01	Biomarker	group	BEFREE	Immunohistochemical validation of chosen putative biomarkers revealed <span class="gene" id="25040847-8-70-123">axin interaction partner and dorsalization-antagonist</span> (<span class="gene" id="25040847-8-125-129">AIDA</span>), known as a protein that blocks activation of JNK signalling pathway, as a differential biomarker for <span class="disease" id="25040847-8-233-237">KCOT</span> lesions o…	25040847	2015
AIDA	64853	Pneumonia	C0032285	0.01	Biomarker	disease	BEFREE	Moreover, &lt;i&gt;aidA&lt;/i&gt; expression in the first type of strain was not regulated in the presence of environmental stress factors such as the 3-oxo-C12-HSL molecule (substrate of AidA protein, QQ activation) or H&lt;sub&gt;2&lt;/sub&gt;O&lt;sub&gt;2&lt;/sub&gt; (inhibitor of <span class="gene" id="30619184-6-249-253">AidA</span> protein, QS activation).However, in the &lt;i&gt;A. baumann…	30619184	2018
AIDA	64853	Childhood Acute Promyelocytic Leukemia with PML-RARA	C0279641	0.01	Biomarker	disease	BEFREE	These results highlight the efficacy and feasibility of the <span class="gene" id="15677559-12-60-64">AIDA</span> protocol in the <span class="disease" id="15677559-12-81-94">pediatric APL</span> population.	15677559	2005
AIDA	64853	ST segment elevation myocardial infarction	C1536220	0.03	Biomarker	disease	BEFREE	CMR-FT is a superior measure of LV function and performance early after reperfused MI with incremental prognostic value for mortality over and above LV ejection fraction and infarct size.(Abciximab i.v.Versus i.c. in <span class="disease" id="29454776-11-217-259">ST-segment elevation Myocardial Infarction</span> [<span class="gene" id="29454776-11-261-265">AIDA</span> <span class="disease" id="29…	29454776	2018
AIDA	64853	ST segment elevation myocardial infarction	C1536220	0.03	Biomarker	disease	BEFREE	Materials and Methods This secondary analysis of two prospective multicenter cardiac MRI studies (<span class="gene" id="31526253-4-98-102">AIDA</span> <span class="disease" id="31526253-4-103-108">STEMI</span> [NCT00712101] and TATORT NSTEMI [NCT01612312]) included 1235 study participants with <span class="disease" id="31526253-4-194-228">ST-elevation myocardial infarction</span> (&lt;i&gt;n&lt;…	31526253	2019
AIDA	64853	Coronary Artery Disease	C1956346	0.02	AlteredExpression	disease	BEFREE	We validate one CAD locus, by engineering a deletion of the TNFα-sensitive regulatory element using CRISPR/Cas9 and measure the effect on the expression of the novel <span class="disease" id="31287004-9-166-169">CAD</span> candidate gene <span class="gene" id="31287004-9-185-189">AIDA</span>.	31287004	2019
CADM1	23705	Autistic Disorder	C0004352	0.31	Biomarker	disease	CTD_human	Mutations in the gene encoding CADM1 are associated with autism spectrum disorder.	18957284	2008
CADM1	23705	Carcinosarcoma	C0007140	0.01	AlteredExpression	disease	BEFREE	Based on our results, the differential expression and accessibility of <span class="gene" id="28531111-6-71-106">epithelial cell adhesion molecule-1</span> on metastatic/chemotherapy-resistant <span class="disease" id="28531111-6-144-146">CS</span> cells in comparison to normal tissues and Human Epidermal Growth Factor Receptor 2 (HER2) open up new possibilities in the field of target therapy.	28531111	2017
CADM1	23705	Transient Ischemic Attack	C0007787	0.01	AlteredExpression	disease	BEFREE	These results suggest that long-term treadmill exercise improves memory impairment through the restoration of decreased <span class="gene" id="29341891-8-120-128">SynCAM 1</span>/2/3 expression in the hippocampus induced by <span class="disease" id="29341891-8-174-201">transient cerebral ischemia</span> in the aged gerbil.	29341891	2018
CADM1	23705	Endogenous depression	C0011573	0.3	Biomarker	disease	CTD_human	Evaluating genetic markers and neurobiochemical analytes for fluoxetine response using a panel of mouse inbred strains.	22113448	2012
CADM1	23705	Depressive disorder	C0011581	0.3	Biomarker	disease	CTD_human	Furthermore, a candidate genetic locus that associates with baseline depressive-like behavior contains a gene that encodes for cellular proliferation/adhesion molecule (<span class="gene" id="22113448-8-169-174">Cadm1</span>), supporting a genetic basis for the role of neuro/gliogenesis in <span class="disease" id="22113448-8-241-251">depression</span>.	22113448	2012
CADM1	23705	Ganglioneuroma	C0017075	0.01	Biomarker	disease	BEFREE	Of the 11 haploinsufficient genes predicted with an in silico database, we focused on NCAM1 and <span class="gene" id="26463893-5-96-101">CADM1</span> as the genes accountable for NB and <span class="disease" id="26463893-5-138-152">ganglioneuroma</span>.	26463893	2016
CADM1	23705	Glioblastoma	C0017636	0.01	Biomarker	disease	BEFREE	<span class="gene" id="23907434-4-0-6">SynCAM</span> was silenced in 72 % (5/7) <span class="disease" id="23907434-4-34-46">glioblastoma</span> cell lines.	23907434	2013
CADM1	23705	Glioma	C0017638	0.02	Biomarker	disease	BEFREE	LncRNA <span class="gene" id="25031725-8-7-12">TSLC1</span>-AS1 may serve as a potential biomarker and therapeutic target for <span class="disease" id="25031725-8-79-85">glioma</span>.	25031725	2014
CADM1	23705	Glioma	C0017638	0.02	AlteredExpression	disease	LHGDN	These data indicate that <span class="gene" id="17130425-4-25-30">TSLC1</span> functions as a <span class="disease" id="17130425-4-46-52">glioma</span> tumor suppressor.	17130425	2006
CADM1	23705	Glioma	C0017638	0.02	Biomarker	disease	BEFREE	These data indicate that <span class="gene" id="17130425-4-25-30">TSLC1</span> functions as a <span class="disease" id="17130425-4-46-52">glioma</span> tumor suppressor.	17130425	2006
CADM1	23705	Glomerulonephritis	C0017658	0.01	Biomarker	disease	BEFREE	Urinary <span class="gene" id="31316980-4-8-13">CADM1</span> concentrations in patients with CKD based on various forms of <span class="disease" id="31316980-4-76-94">glomerulonephritis</span> and nephropathy (&lt;i&gt;n&lt;/i&gt; = 127) were measured.	31316980	2019
CADM1	23705	Meningioma	C0025286	0.02	Biomarker	disease	LHGDN	Collectively, these results suggest that <span class="gene" id="15535129-9-41-46">TSLC1</span> plays an important role in <span class="disease" id="15535129-9-74-84">meningioma</span> pathogenesis.	15535129	2004
CADM1	23705	Meningioma	C0025286	0.02	Biomarker	disease	BEFREE	<span class="gene" id="17130425-1-0-33">Tumor suppressor in lung cancer-1</span> (<span class="gene" id="17130425-1-35-40">TSLC1</span>) loss is common in many human cancers, including <span class="disease" id="17130425-1-90-100">meningioma</span>.	17130425	2006
CADM1	23705	Meningitis	C0025289	0.05	Biomarker	disease	BEFREE	The hypervirulent clone <span class="gene" id="18826837-3-24-29">ST-17</span> was recovered in 80% of <span class="disease" id="18826837-3-54-64">meningitis</span> cases.	18826837	2008
CADM1	23705	Meningitis	C0025289	0.05	Biomarker	disease	BEFREE	Further research is required to better understand why strains belonging to the <span class="gene" id="19158264-9-79-84">ST-17</span> phylogenetic lineage are more likely to cause both LOD and <span class="disease" id="19158264-9-144-154">meningitis</span> and may provide clues into the pathogenesis of these conditions.	19158264	2009
CADM1	23705	Meningitis	C0025289	0.05	Biomarker	disease	BEFREE	A previously-recognized hypervirulent clone GBS III <span class="gene" id="31537886-4-52-56">ST17</span>, accounting for 68% of the overall infections and 71% of the <span class="disease" id="31537886-4-118-128">meningitis</span>, was identified among the 69 cases.	31537886	2019
CADM1	23705	Meningitis	C0025289	0.05	Biomarker	disease	BEFREE	<span class="gene" id="30833941-10-0-5">ST-17</span> strains were more likely to cause <span class="disease" id="30833941-10-40-50">meningitis</span> and late-onset disease than other strains.	30833941	2019
CADM1	23705	Mental Retardation	C0025362	0.01	Biomarker	disease	BEFREE	Our findings suggest that the previously identified mutations in neuroligin genes are likely to be relevant for the neuro-developmental defects in autism-spectrum disorders and <span class="disease" id="15150161-8-177-195">mental retardation</span> since they impair the function of a <span class="gene" id="15150161-8-232-263">synaptic cell adhesion molecule</span>.	15150161	2004
CADM1	23705	Neuroblastoma	C0027819	0.05	Biomarker	disease	BEFREE	Expression profiling analysis using a tumor-specific cDNA microarray addressed the Bmi1-dependent repression of KIF1Bbeta and <span class="gene" id="20190806-9-126-131">TSLC1</span>, which have important roles in predicting the prognosis of <span class="disease" id="20190806-9-191-193">NB</span>.	20190806	2010
CADM1	23705	Neuroblastoma	C0027819	0.05	AlteredExpression	disease	BEFREE	Meta-analysis indicated that <span class="gene" id="18559103-9-29-34">CADM1</span> expression has prognostic significance and differential expression for the gene was noted in unfavourable <span class="disease" id="18559103-9-141-154">neuroblastoma</span> versus normal neuroblasts.	18559103	2008
CADM1	23705	Neuroblastoma	C0027819	0.05	AlteredExpression	disease	BEFREE	Over-expression of <span class="gene" id="18084322-7-19-24">CADM1</span> in <span class="disease" id="18084322-7-28-41">neuroblastoma</span> cells resulted in significant reduction of proliferation, viability and colony formation in soft agar.	18084322	2008
CADM1	23705	Neuroblastoma	C0027819	0.05	AlteredExpression	disease	BEFREE	Furthermore, decreased expression levels of <span class="gene" id="18726896-9-44-49">TSLC1</span> were significantly associated with a poor prognosis in 108 patients with <span class="disease" id="18726896-9-123-136">neuroblastoma</span>.	18726896	2008
CADM1	23705	Neuroblastoma	C0027819	0.05	Biomarker	disease	BEFREE	Of the 11 haploinsufficient genes predicted with an in silico database, we focused on NCAM1 and <span class="gene" id="26463893-5-96-101">CADM1</span> as the genes accountable for <span class="disease" id="26463893-5-131-133">NB</span> and ganglioneuroma.	26463893	2016
CADM1	23705	Unipolar Depression	C0041696	0.3	Biomarker	disease	CTD_human	Evaluating genetic markers and neurobiochemical analytes for fluoxetine response using a panel of mouse inbred strains.	22113448	2012
CADM1	23705	Vascular Diseases	C0042373	0.01	Biomarker	group	BEFREE	The miR-128-1-5p/<span class="gene" id="29904913-9-17-22">CADM1</span>/tight junction axis provides a new avenue toward understanding the mechanism of Se deficiency, revealing a novel regulation model of tight junction injury in <span class="disease" id="29904913-9-181-198">vascular diseases</span>.	29904913	2018
CADM1	23705	Depressive Syndrome	C0086133	0.3	Biomarker	disease	CTD_human	Evaluating genetic markers and neurobiochemical analytes for fluoxetine response using a panel of mouse inbred strains.	22113448	2012
CADM1	23705	Memory impairment	C0233794	0.01	AlteredExpression	phenotype	BEFREE	These results suggest that long-term treadmill exercise improves <span class="disease" id="29341891-8-65-82">memory impairment</span> through the restoration of decreased <span class="gene" id="29341891-8-120-128">SynCAM 1</span>/2/3 expression in the hippocampus induced by transient cerebral ischemia in the aged gerbil.	29341891	2018
CADM1	23705	Adult Medulloblastoma	C0278876	0.01	PosttranslationalModification	disease	BEFREE	The remaining genes studied showed either low frequency methylation (p14(ARF), p16(INK4a), RIZ1; &lt;7% of cases), <span class="negexp">no evidence</span> of methylation (p15(INK4b), TIMP3, TP73, <span class="gene" id="14688019-8-165-170">TSLC1</span>), or comparable patterns of methylation in the normal cerebellum (EDNRB), suggesting that their hypermethylation does <span class="negexp">not play…	14688019	2004
CADM1	23705	Adult Meningioma	C0278877	0.01	Biomarker	disease	BEFREE	<span class="gene" id="17130425-1-0-33">Tumor suppressor in lung cancer-1</span> (<span class="gene" id="17130425-1-35-40">TSLC1</span>) loss is common in many human cancers, including <span class="disease" id="17130425-1-90-100">meningioma</span>.	17130425	2006
CADM1	23705	Adult Glioblastoma	C0278878	0.01	Biomarker	disease	BEFREE	<span class="gene" id="23907434-4-0-6">SynCAM</span> was silenced in 72 % (5/7) <span class="disease" id="23907434-4-34-46">glioblastoma</span> cell lines.	23907434	2013
CADM1	23705	Depression, Neurotic	C0282126	0.3	Biomarker	disease	CTD_human	Evaluating genetic markers and neurobiochemical analytes for fluoxetine response using a panel of mouse inbred strains.	22113448	2012
CADM1	23705	High-Grade Squamous Intraepithelial Lesions	C0333875	0.04	PosttranslationalModification	phenotype	BEFREE	The aim of this study was to prospectively evaluate the methylation status of <span class="gene" id="31074057-2-78-84">CADM 1</span>, MAL and hsa-miR-124 genes in <span class="disease" id="31074057-2-115-157">high-grade squamous intraepithelial lesion</span> (<span class="disease" id="31074057-2-159-163">HSIL</span>) liquid-based cytology (LBC) samples with a histological correlation.	31074057	2019
CADM1	23705	High-Grade Squamous Intraepithelial Lesions	C0333875	0.04	PosttranslationalModification	phenotype	BEFREE	Specifically, methylation of <span class="gene" id="16166431-7-29-34">IGSF4</span> and DAPK1 was prevalent in SCC (75% and 75% of cases, respectively) and <span class="disease" id="16166431-7-107-111">HSIL</span> (59% and 71%, respectively) but was absent in LSIL and normal biopsy samples.	16166431	2005
CADM1	23705	High-Grade Squamous Intraepithelial Lesions	C0333875	0.04	Biomarker	phenotype	BEFREE	This suggests a possible role of genomic DNA methylation, especially <span class="gene" id="30608989-15-69-74">CADM1</span>, in detecting histologic <span class="disease" id="30608989-15-100-104">HSIL</span>+ lesions in combination with hrHPV testing.	30608989	2019
CADM1	23705	High-Grade Squamous Intraepithelial Lesions	C0333875	0.04	Biomarker	phenotype	BEFREE	The areas under the curve for the best two-gene combination (<span class="gene" id="15368319-9-61-66">IGSF4</span>/DAPK1) and the best three-gene combination (IGSF4/DAPK1/HIC1) were not statistically different from the best individual tumor suppressor gene (<span class="gene" id="15368319-9-210-215">IGSF4</span>) in distinguishing <span class="disease" id="15368319-9-235-239">HSIL</span> samples …	15368319	2004
CADM1	23705	Impaired cognition	C0338656	0.01	Biomarker	disease	BEFREE	In this study, we investigated effects of long-term treadmill exercise on <span class="disease" id="29341891-2-74-95">cognitive impairments</span> and its relation to changes of <span class="gene" id="29341891-2-127-158">synaptic cell adhesion molecule</span> (<span class="gene" id="29341891-2-160-169">SynCAM) 1</span>/2/3 in the hippocampus after 5 min of transient cerebral ischemia in aged gerb…	29341891	2018
CADM1	23705	Central neuroblastoma	C0700095	0.05	Biomarker	disease	BEFREE	Expression profiling analysis using a tumor-specific cDNA microarray addressed the Bmi1-dependent repression of KIF1Bbeta and <span class="gene" id="20190806-9-126-131">TSLC1</span>, which have important roles in predicting the prognosis of <span class="disease" id="20190806-9-191-193">NB</span>.	20190806	2010
CADM1	23705	Central neuroblastoma	C0700095	0.05	AlteredExpression	disease	BEFREE	Meta-analysis indicated that <span class="gene" id="18559103-9-29-34">CADM1</span> expression has prognostic significance and differential expression for the gene was noted in unfavourable <span class="disease" id="18559103-9-141-154">neuroblastoma</span> versus normal neuroblasts.	18559103	2008
CADM1	23705	Central neuroblastoma	C0700095	0.05	AlteredExpression	disease	BEFREE	Furthermore, decreased expression levels of <span class="gene" id="18726896-9-44-49">TSLC1</span> were significantly associated with a poor prognosis in 108 patients with <span class="disease" id="18726896-9-123-136">neuroblastoma</span>.	18726896	2008
CADM1	23705	Central neuroblastoma	C0700095	0.05	AlteredExpression	disease	BEFREE	Over-expression of <span class="gene" id="18084322-7-19-24">CADM1</span> in <span class="disease" id="18084322-7-28-41">neuroblastoma</span> cells resulted in significant reduction of proliferation, viability and colony formation in soft agar.	18084322	2008
CADM1	23705	Central neuroblastoma	C0700095	0.05	Biomarker	disease	BEFREE	Of the 11 haploinsufficient genes predicted with an in silico database, we focused on NCAM1 and <span class="gene" id="26463893-5-96-101">CADM1</span> as the genes accountable for <span class="disease" id="26463893-5-131-133">NB</span> and ganglioneuroma.	26463893	2016
CADM1	23705	Transient Cerebral Ischemia	C0917805	0.01	AlteredExpression	disease	BEFREE	These results suggest that long-term treadmill exercise improves memory impairment through the restoration of decreased <span class="gene" id="29341891-8-120-128">SynCAM 1</span>/2/3 expression in the hippocampus induced by <span class="disease" id="29341891-8-174-201">transient cerebral ischemia</span> in the aged gerbil.	29341891	2018
CADM1	23705	Attention deficit hyperactivity disorder	C1263846	0.01	Biomarker	disease	BEFREE	The Implicated Roles of <span class="gene" id="31616473-0-24-48">Cell Adhesion Molecule 1</span> (&lt;i&gt;CADM1&lt;/i&gt;) Gene and Altered Prefrontal Neuronal Activity in <span class="disease" id="31616473-0-113-153">Attention-Deficit/Hyperactivity Disorder</span>: A "Gene-Brain-Behavior Relationship"?	31616473	2019
CADM1	23705	Autism Spectrum Disorders	C1510586	0.05	Biomarker	disease	BEFREE	Mutations in the gene encoding the synaptic adhesion molecule <span class="gene" id="22272290-3-62-67">CADM1</span> (RA175/<span class="gene" id="22272290-3-75-80">Necl2</span>/<span class="gene" id="22272290-3-81-88">SynCAM1</span>/<span class="gene" id="22272290-3-89-94">Cadm1</span>) have been identified in people with <span class="disease" id="22272290-3-132-156">autism spectrum disorder</spa…	22272290	2012
CADM1	23705	Glioblastoma Multiforme	C1621958	0.01	Biomarker	disease	BEFREE	<span class="gene" id="23907434-4-0-6">SynCAM</span> was silenced in 72 % (5/7) <span class="disease" id="23907434-4-34-46">glioblastoma</span> cell lines.	23907434	2013
CADM1	23705	Meningioma, benign, no ICD-O subtype	C1762616	0.01	Biomarker	disease	BEFREE	<span class="gene" id="17130425-1-0-33">Tumor suppressor in lung cancer-1</span> (<span class="gene" id="17130425-1-35-40">TSLC1</span>) loss is common in many human cancers, including <span class="disease" id="17130425-1-90-100">meningioma</span>.	17130425	2006
CADM1	23705	Intellectual Disability	C3714756	0.01	Biomarker	group	BEFREE	Our findings suggest that the previously identified mutations in neuroligin genes are likely to be relevant for the neuro-developmental defects in autism-spectrum disorders and <span class="disease" id="15150161-8-177-195">mental retardation</span> since they impair the function of a <span class="gene" id="15150161-8-232-263">synaptic cell adhesion molecule</span>.	15150161	2004
CADM1	23705	Triple-Negative Breast Carcinoma	C4722518	0.01	AlteredExpression	disease	BEFREE	Furthermore, while the majority of TNBC cases exhibited high <span class="gene" id="30655848-9-61-66">CADM1</span> expression, a small number of cases exhibited low <span class="gene" id="30655848-9-117-122">CADM1</span> expression and low therapeutic response of PST for <span class="disease" id="30655848-9-174-178">TNBC</span>.	30655848	2019
NRP2	8828	Autistic Disorder	C0004352	0.33	Biomarker	disease	CTD_human	We found significant genetic association between <span class="disease" id="17427189-8-49-55">autism</span> and two of the SNPs of the <span class="gene" id="17427189-8-83-87">NRP2</span> gene (rs849578: P = 0.017, rs849563: P = 0.027), as well as specific haplotypes, especially those formed by rs849563.	17427189	2007
NRP2	8828	Autistic Disorder	C0004352	0.33	Biomarker	disease	BEFREE	Further studies of mouse KO models of ASD genes such as Sema 3F or <span class="gene" id="30635860-9-67-71">NRP2</span> may be informative to clinical phenotypes contributing to the pathogenesis in <span class="disease" id="30635860-9-150-156">autism</span> and epilepsy patients.	30635860	2019
NRP2	8828	Epilepsy	C0014544	0.01	Biomarker	disease	BEFREE	In addition, mutations of several genes involved in neurodevelopment, including ARX, DCX, neuroligins, and <span class="gene" id="21214535-4-107-119">neuropilin 2</span> have been identified in children with <span class="disease" id="21214535-4-158-166">epilepsy</span>, IDDs, ASDs, or a combination of thereof.	21214535	2011
NRP2	8828	Glioblastoma	C0017636	0.01	AlteredExpression	disease	BEFREE	miR-331-3p regulates expression of <span class="gene" id="24142150-0-35-47">neuropilin-2</span> in <span class="disease" id="24142150-0-51-63">glioblastoma</span>.	24142150	2014
NRP2	8828	Glioma	C0017638	0.02	AlteredExpression	disease	LHGDN	Human malignant glioma cells express semaphorins and their receptors, neuropilins and plexins.	12730958	2003
NRP2	8828	Glioma	C0017638	0.02	AlteredExpression	disease	LHGDN	Semaphorin, neuropilin and VEGF expression in glial tumours: SEMA3G, a prognostic marker?	18781179	2008
NRP2	8828	Jacksonian Seizure	C0022333	0.3	Biomarker	disease	CTD_human	Decreased number of interneurons and increased seizures in neuropilin 2 deficient mice: implications for autism and epilepsy.	18657176	2009
NRP2	8828	Neuroblastoma	C0027819	0.02	AlteredExpression	disease	BEFREE	Flt-4, NRP-1, and <span class="gene" id="12632379-11-18-23">NRP-2</span> are present in the <span class="disease" id="12632379-11-43-49">IMR-32</span> cells, and their expression is significantly increased by the administration of VEGF.	12632379	2003
NRP2	8828	Neuroblastoma	C0027819	0.02	AlteredExpression	disease	BEFREE	Array analysis of <span class="disease" id="29941555-7-18-20">NB</span> cells silenced for ZNF281 expression identified GDNF and <span class="gene" id="29941555-7-78-82">NRP2</span> as two transcriptional targets inhibited by ZNF281.	29941555	2018
NRP2	8828	Seizures	C0036572	0.3	Biomarker	phenotype	CTD_human	<span class="gene" id="18657176-7-0-4">NPN2</span> deficient mice had shorter <span class="disease" id="18657176-7-32-39">seizure</span> latencies, increased vulnerability to <span class="disease" id="18657176-7-78-85">seizure</span>-related death, were more likely to develop spontaneous recurrent <span class="disease" id="18657176-7-151-158">seizure</span> activity after chemical challenge, and …	18657176	2009
NRP2	8828	Complex partial seizures	C0149958	0.3	Biomarker	disease	CTD_human	Decreased number of interneurons and increased seizures in neuropilin 2 deficient mice: implications for autism and epilepsy.	18657176	2009	Decreased number of interneurons and increased seizures in neuropilin 2 deficient mice: implications for autism and epilepsy
NRP2	8828	Vascular anomaly	C0158570	0.01	AlteredExpression	phenotype	BEFREE	It was found that <span class="gene" id="22961441-7-18-22">NRP2</span> and VEGFR-3 mRNA levels were significantly higher in some of the <span class="disease" id="22961441-7-88-93">VascM</span> ECs as compared to human umbilical vein ECs which were used as control cells in the study.	22961441	2013
NRP2	8828	Tumor Progression	C0178874	0.09	Biomarker	phenotype	BEFREE	<span class="gene" id="31257576-0-0-12">Neuropilin-2</span> contributes to <span class="disease" id="31257576-0-28-45">tumor progression</span> in preclinical models of small intestinal neuroendocrine tumors.	31257576	2019
NRP2	8828	Tumor Progression	C0178874	0.09	Biomarker	phenotype	BEFREE	It is now well established that neuropilins (NRP1 and <span class="gene" id="19329879-1-54-58">NRP2</span>), first described as mediators of neuronal guidance, are also mediators of angiogenesis and <span class="disease" id="19329879-1-151-168">tumor progression</span>.	19329879	2009
NRP2	8828	Tumor Progression	C0178874	0.09	Biomarker	phenotype	BEFREE	A mutated soluble <span class="gene" id="20651020-0-18-30">neuropilin-2</span> B domain antagonizes vascular endothelial growth factor bioactivity and inhibits <span class="disease" id="20651020-0-112-129">tumor progression</span>.	20651020	2010
NRP2	8828	Tumor Progression	C0178874	0.09	Biomarker	phenotype	BEFREE	We use stable gene silencing of <span class="gene" id="26881875-6-32-36">NRP2</span> in melanomas from varying stages of <span class="disease" id="26881875-6-73-90">tumor progression</span> to define the role of <span class="gene" id="26881875-6-113-117">NRP2</span> in melanoma growth, migration, invasion, and metastasis.	26881875	2016
NRP2	8828	Tumor Progression	C0178874	0.09	Biomarker	phenotype	BEFREE	In conclusion, CLU and <span class="gene" id="28784314-8-23-27">NRP2</span> could serve as potential biomarkers of <span class="disease" id="28784314-8-67-84">tumor progression</span> in nude mice xenografted with T-16HBE-C1 cells.	28784314	2017
NRP2	8828	Tumor Progression	C0178874	0.09	Biomarker	phenotype	BEFREE	As an independent receptor or a co-receptor, <span class="gene" id="29339213-2-45-50">NRP-2</span> binds to ligands VEGF-C/D, activates the VEGF-C/D-NRP-2 signaling axis, and further regulates lymphangiogenesis-associated factors in both lymphatic endothelial cells (LECs) and some tumor cells during <span class="disease" id="29339213-2-253-270">tumor progression</span>.	29339213	2018
NRP2	8828	Tumor Progression	C0178874	0.09	AlteredExpression	phenotype	BEFREE	Taken together, the expression of <span class="gene" id="20851535-5-34-38">Nrp2</span> protein is significantly correlated with <span class="disease" id="20851535-5-80-97">tumor progression</span> and angiogenesis in SACCs.	20851535	2010
NRP2	8828	Tumor Progression	C0178874	0.09	AlteredExpression	phenotype	BEFREE	The co-expression of NRP1 and <span class="gene" id="12412174-11-30-34">NRP2</span> genes is significantly correlated with <span class="disease" id="12412174-11-74-91">tumor progression</span> through neovascularization in NSCLC.	12412174	2002
NRP2	8828	Tumor Progression	C0178874	0.09	Biomarker	phenotype	BEFREE	Our results suggest a direct role of <span class="gene" id="21747928-9-37-41">NRP2</span> in epithelial-mesenchymal transition and highlight a cross-talk between <span class="gene" id="21747928-9-114-126">neuropilin-2</span> and TGF-β1 signaling to promote <span class="disease" id="21747928-9-159-177">cancer progression</span>.	21747928	2011
NRP2	8828	Neuroendocrine Tumors	C0206754	0.01	Biomarker	group	BEFREE	<span class="gene" id="31257576-0-0-12">Neuropilin-2</span> contributes to tumor progression in preclinical models of small intestinal <span class="disease" id="31257576-0-88-109">neuroendocrine tumors</span>.	31257576	2019
NRP2	8828	Generalized seizures	C0234533	0.3	Biomarker	disease	CTD_human	Decreased number of interneurons and increased seizures in neuropilin 2 deficient mice: implications for autism and epilepsy.	18657176	2009
NRP2	8828	Clonic Seizures	C0234535	0.3	Biomarker	disease	CTD_human	Decreased number of interneurons and increased seizures in neuropilin 2 deficient mice: implications for autism and epilepsy.	18657176	2009
NRP2	8828	Visual seizure	C0270824	0.3	Biomarker	disease	CTD_human	Decreased number of interneurons and increased seizures in neuropilin 2 deficient mice: implications for autism and epilepsy.	18657176	2009
NRP2	8828	Tonic Seizures	C0270844	0.3	Biomarker	phenotype	CTD_human	Decreased number of interneurons and increased seizures in neuropilin 2 deficient mice: implications for autism and epilepsy.	18657176	2009
NRP2	8828	Epileptic drop attack	C0270846	0.3	Biomarker	disease	CTD_human	Decreased number of interneurons and increased seizures in neuropilin 2 deficient mice: implications for autism and epilepsy.	18657176	2009
NRP2	8828	Adult Glioblastoma	C0278878	0.01	AlteredExpression	disease	BEFREE	miR-331-3p regulates expression of <span class="gene" id="24142150-0-35-47">neuropilin-2</span> in <span class="disease" id="24142150-0-51-63">glioblastoma</span>.	24142150	2014
NRP2	8828	Childhood Glioblastoma	C0280474	0.01	AlteredExpression	disease	BEFREE	miR-331-3p regulates expression of <span class="gene" id="24142150-0-35-47">neuropilin-2</span> in <span class="disease" id="24142150-0-51-63">glioblastoma</span>.	24142150	2014
NRP2	8828	Seizures, Somatosensory	C0422850	0.3	Biomarker	phenotype	CTD_human	Decreased number of interneurons and increased seizures in neuropilin 2 deficient mice: implications for autism and epilepsy.	18657176	2009
NRP2	8828	Seizures, Auditory	C0422852	0.3	Biomarker	phenotype	CTD_human	Decreased number of interneurons and increased seizures in neuropilin 2 deficient mice: implications for autism and epilepsy.	18657176	2009
NRP2	8828	Gustatory seizure	C0422854	0.3	Biomarker	phenotype	CTD_human	Decreased number of interneurons and increased seizures in neuropilin 2 deficient mice: implications for autism and epilepsy.	18657176	2009
NRP2	8828	Vertiginous seizure	C0422855	0.3	Biomarker	phenotype	CTD_human	Decreased number of interneurons and increased seizures in neuropilin 2 deficient mice: implications for autism and epilepsy.	18657176	2009
NRP2	8828	Tonic - clonic seizures	C0494475	0.3	Biomarker	disease	CTD_human	Decreased number of interneurons and increased seizures in neuropilin 2 deficient mice: implications for autism and epilepsy.	18657176	2009
NRP2	8828	Tumor Initiation	C0598935	0.02	Biomarker	phenotype	BEFREE	Indeed, several studies have shown that targeting either NRP1 or <span class="gene" id="30678134-6-65-69">NRP2</span> can inhibit <span class="disease" id="30678134-6-82-98">tumor initiation</span> and decrease resistance to other therapies.	30678134	2019
NRP2	8828	Central neuroblastoma	C0700095	0.02	AlteredExpression	disease	BEFREE	Array analysis of <span class="disease" id="29941555-7-18-20">NB</span> cells silenced for ZNF281 expression identified GDNF and <span class="gene" id="29941555-7-78-82">NRP2</span> as two transcriptional targets inhibited by ZNF281.	29941555	2018
NRP2	8828	Central neuroblastoma	C0700095	0.02	AlteredExpression	disease	BEFREE	Flt-4, NRP-1, and <span class="gene" id="12632379-11-18-23">NRP-2</span> are present in the <span class="disease" id="12632379-11-43-49">IMR-32</span> cells, and their expression is significantly increased by the administration of VEGF.	12632379	2003
NRP2	8828	Non-epileptic convulsion	C0751056	0.3	Biomarker	phenotype	CTD_human	Decreased number of interneurons and increased seizures in neuropilin 2 deficient mice: implications for autism and epilepsy.	18657176	2009
NRP2	8828	Single Seizure	C0751110	0.3	Biomarker	disease	CTD_human	Decreased number of interneurons and increased seizures in neuropilin 2 deficient mice: implications for autism and epilepsy.	18657176	2009
NRP2	8828	Atonic Absence Seizures	C0751123	0.3	Biomarker	phenotype	CTD_human	Decreased number of interneurons and increased seizures in neuropilin 2 deficient mice: implications for autism and epilepsy.	18657176	2009
NRP2	8828	Convulsive Seizures	C0751494	0.3	Biomarker	phenotype	CTD_human	Decreased number of interneurons and increased seizures in neuropilin 2 deficient mice: implications for autism and epilepsy.	18657176	2009
NRP2	8828	Seizures, Focal	C0751495	0.3	Biomarker	phenotype	CTD_human	Decreased number of interneurons and increased seizures in neuropilin 2 deficient mice: implications for autism and epilepsy.	18657176	2009
NRP2	8828	Seizures, Sensory	C0751496	0.3	Biomarker	phenotype	CTD_human	Decreased number of interneurons and increased seizures in neuropilin 2 deficient mice: implications for autism and epilepsy.	18657176	2009
NRP2	8828	Attention deficit hyperactivity disorder	C1263846	0.01	Biomarker	disease	BEFREE	SNPs within angiogenic (NRP1 & <span class="gene" id="25346392-10-31-35">NRP2</span>), neurotrophic (NTRK1 & NTRK3), cytokine (IL16 & S100B), and kynurenine (CCBL1 & CCBL2) genes moderate the association between birth weight centile and <span class="disease" id="25346392-10-188-192">ADHD</span> symptom severity.	25346392	2014
NRP2	8828	Autism Spectrum Disorders	C1510586	0.22	Biomarker	disease	MGD
NRP2	8828	Autism Spectrum Disorders	C1510586	0.22	Biomarker	disease	BEFREE	Genome-wide association and other genetic studies have implicated at least 500+ genes associated with the occurrence of <span class="disease" id="30635860-2-120-145">autism spectrum disorders</span> (<span class="disease" id="30635860-2-147-150">ASD</span>) including the human semaphorin 3F (Sema 3F) and <span class="gene" id="30635860-2-200-212">neuropilin 2</span> (<span class="gene" id="306358…	30635860	2019
NRP2	8828	Autism Spectrum Disorders	C1510586	0.22	Biomarker	disease	BEFREE	Our findings, coupled with the association of <span class="gene" id="31541021-11-46-50">Nrp2</span> with <span class="disease" id="31541021-11-56-59">ASD</span> in human populations, suggest that <span class="gene" id="31541021-11-95-99">Nrp2</span> may play an important role in <span class="disease" id="31541021-11-130-133">ASD</span> pathophysiology.	31541021	2019
NRP2	8828	Tumor Angiogenesis	C1519670	0.03	Biomarker	phenotype	BEFREE	<span class="gene" id="25890345-2-0-4">NRP2</span> has recently been implicated in <span class="disease" id="25890345-2-37-55">tumor angiogenesis</span>, growth, and metastasis of many other cancers.	25890345	2015
NRP2	8828	Tumor Angiogenesis	C1519670	0.03	AlteredExpression	phenotype	BEFREE	Paxillin controls endothelial cell migration and <span class="disease" id="24522185-0-49-67">tumor angiogenesis</span> by altering <span class="gene" id="24522185-0-80-92">neuropilin 2</span> expression.	24522185	2014
NRP2	8828	Tumor Angiogenesis	C1519670	0.03	Biomarker	phenotype	BEFREE	From these results, we suggest that <span class="gene" id="19409892-9-36-40">Nrp2</span> may function to increase the response to VEGF, which is more significant in TEC than in NEC given the differential expression, leading to gastric TEC with aggressive <span class="disease" id="19409892-9-207-219">angiogenesis</span> phenotypes.	19409892	2009
NRP2	8828	Tumor Promotion	C1519689	0.01	Biomarker	phenotype	BEFREE	Taken together, our study demonstrates that TAM-derived <span class="gene" id="30111533-11-56-60">NRP2</span> plays a crucial role in <span class="disease" id="30111533-11-85-100">tumor promotion</span> through efferocytosis, opening the enticing option for the development of effective immunotherapy targeting TAM.&lt;b&gt;Significance:&lt;/b&gt; <span class="gene" id="30111533-11-234-246">Neuropi…	30111533	2018
NRP2	8828	Glioblastoma Multiforme	C1621958	0.01	AlteredExpression	disease	BEFREE	Finally, we identified a significant inverse correlation between miR-331-3p and <span class="gene" id="24142150-9-80-85">NRP-2</span> expression in The Cancer Genome Atlas <span class="disease" id="24142150-9-124-127">GBM</span> cohort of 491 patients.	24142150	2014
NRP2	8828	Congenital vascular anomaly	C1961121	0.01	Biomarker	group	BEFREE	Furthermore, adenoviral delivery of soluble decoy <span class="gene" id="22961441-8-50-54">NRP2</span> prevented the proliferation of ECs isolated from most of the <span class="disease" id="22961441-8-116-134">vascular anomalies</span>.	22961441	2013
NRP2	8828	Nonepileptic Seizures	C3495874	0.3	Biomarker	phenotype	CTD_human	Decreased number of interneurons and increased seizures in neuropilin 2 deficient mice: implications for autism and epilepsy.	18657176	2009
NRP2	8828	Convulsions	C4048158	0.3	Biomarker	phenotype	CTD_human	Decreased number of interneurons and increased seizures in neuropilin 2 deficient mice: implications for autism and epilepsy.	18657176	2009
NRP2	8828	Childhood Neuroblastoma	C4086165	0.02	AlteredExpression	disease	BEFREE	Array analysis of <span class="disease" id="29941555-7-18-20">NB</span> cells silenced for ZNF281 expression identified GDNF and <span class="gene" id="29941555-7-78-82">NRP2</span> as two transcriptional targets inhibited by ZNF281.	29941555	2018
NRP2	8828	Childhood Neuroblastoma	C4086165	0.02	AlteredExpression	disease	BEFREE	Flt-4, NRP-1, and <span class="gene" id="12632379-11-18-23">NRP-2</span> are present in the <span class="disease" id="12632379-11-43-49">IMR-32</span> cells, and their expression is significantly increased by the administration of VEGF.	12632379	2003
NRP2	8828	Absence Seizures	C4316903	0.3	Biomarker	phenotype	CTD_human	Decreased number of interneurons and increased seizures in neuropilin 2 deficient mice: implications for autism and epilepsy.	18657176	2009
NRP2	8828	Epileptic Seizures	C4317109	0.3	Biomarker	phenotype	CTD_human	Decreased number of interneurons and increased seizures in neuropilin 2 deficient mice: implications for autism and epilepsy.	18657176	2009
NRP2	8828	Myoclonic Seizures	C4317123	0.3	Biomarker	phenotype	CTD_human	Decreased number of interneurons and increased seizures in neuropilin 2 deficient mice: implications for autism and epilepsy.	18657176	2009
NRP2	8828	Generalized Absence Seizures	C4505436	0.3	Biomarker	phenotype	CTD_human	Decreased number of interneurons and increased seizures in neuropilin 2 deficient mice: implications for autism and epilepsy.	18657176	2009
SPTA1	6708	Ataxia	C0004134	0.1	Biomarker	phenotype	HPO
SPTA1	6708	Glioblastoma	C0017636	0.01	Biomarker	disease	BEFREE	Mutated <span class="gene" id="31815141-12-8-13">SPTA1</span> may be involved in <span class="disease" id="31815141-12-33-36">GBM</span> development.	31815141	2019
SPTA1	6708	Rheumatism	C0035435	0.01	GeneticVariation	disease	BEFREE	In this manuscript we describe how the Spanish <span class="gene" id="25686859-6-47-50">HPP</span>-16 consortium has developed a B/D platform with five programs focused on selected medical areas: cancer, obesity, cardiovascular, infectious and <span class="disease" id="25686859-6-196-214">rheumatic diseases</span>.	25686859	2015
SPTA1	6708	Myalgia	C0231528	0.1	Biomarker	phenotype	HPO
SPTA1	6708	Glioblastoma Multiforme	C1621958	0.01	Biomarker	disease	BEFREE	Mutated <span class="gene" id="31815141-12-8-13">SPTA1</span> may be involved in <span class="disease" id="31815141-12-33-36">GBM</span> development.	31815141	2019
ALB	213	Alzheimer's Disease	C0002395	0.1	Biomarker	disease	BEFREE	The data from present study signifies that expression of Keratin type-2 and <span class="gene" id="29649488-8-76-83">albumin</span> along with white matter changes provides early signatures for identification of MCI at high risk of <span class="disease" id="29649488-8-184-203">Alzheimer's disease</span>.	29649488	2018	Proteomics based identification of differential plasma proteins and changes in white matter integrity as markers in early detection of mild cognitive impaired subjects at high risk of Alzheimer's disease
ALB	213	Alzheimer's Disease	C0002395	0.1	Biomarker	disease	BEFREE	Multifunctional Effect of Human <span class="gene" id="26682687-0-32-45">Serum Albumin</span> Reduces <span class="disease" id="26682687-0-54-73">Alzheimer's Disease</span> Related Pathologies in the 3xTg Mouse Model.	26682687	2016
ALB	213	Alzheimer's Disease	C0002395	0.1	Biomarker	disease	BEFREE	The aim of the present study was to identify novel anti-<span class="disease" id="29363710-2-56-58">AD</span> peptides isolated from <span class="gene" id="29363710-2-82-89">albumin</span>.	29363710	2018
ALB	213	Alzheimer's Disease	C0002395	0.1	Biomarker	disease	BEFREE	<span class="gene" id="29034965-8-0-13">Serum albumin</span>-based nanoparticles administered via the nasal route may be a viable approach in delivering therapeutic agents to the brain to alleviate mitochondrial dysfunction in <span class="disease" id="29034965-8-180-182">AD</span>.	29034965	2018
ALB	213	Alzheimer's Disease	C0002395	0.1	Biomarker	disease	BEFREE	Therefore, glycated <span class="gene" id="27829338-6-20-27">albumin</span> could be a biomarker of <span class="disease" id="27829338-6-52-54">AD</span> development.	27829338	2017
ALB	213	Alzheimer's Disease	C0002395	0.1	Biomarker	disease	BEFREE	A biomarker panel was identified that included markers significantly increased (cortisol, pancreatic polypeptide, insulinlike growth factor binding protein 2, β(2) microglobulin, vascular cell adhesion molecule 1, carcinoembryonic antigen, matrix metalloprotein 2, CD40, macrophage inflammatory protein 1α, superoxide dismutase, and homocysteine) and decreased (apolipoprotein E, epidermal growth fa…	22801742	2012
ALB	213	Alzheimer's Disease	C0002395	0.1	Biomarker	disease	BEFREE	The ability of <span class="gene" id="29409811-4-15-22">albumin</span> to bind Aβ has recently been exploited in a phase II clinical trial, which showed a reduction in cognitive decline in <span class="disease" id="29409811-4-141-143">AD</span> patients undergoing albumin-plasma exchange.	29409811	2018
ALB	213	Alzheimer's Disease	C0002395	0.1	Biomarker	disease	BEFREE	Age, gender, plasma-to-CSF <span class="gene" id="21585343-6-27-34">albumin</span> ratio, CSF Aβ(42) , CSF pTau, APOE4 genotype, and serum creatinine were applied as covariates in the statistical analysis for individual plant sterols in order to compare plasma and CSF plant sterol concentrations between patients with <span class="disease" id="21585343-6-271-273">AD</span> and controls.	21585343	2011
ALB	213	Alzheimer's Disease	C0002395	0.1	Biomarker	disease	BEFREE	To investigate the contribution of biomarkers of glucose homeostasis (adiponectin, glucose, glycated <span class="gene" id="22213409-1-101-108">albumin</span>, and insulin levels) and inflammation (high-sensitivity C-reactive protein and lipoprotein-associated phospholipase A(2) levels) to the risk of developing <span class="disease" id="22213409-1-264-281">Alzheimer disease</span> (AD) and all-c…	22213409	2012
ALB	213	Alzheimer's Disease	C0002395	0.1	Biomarker	disease	BEFREE	These results show insulin delivery to the brain by intranasal administration can be modified with agents such as <span class="gene" id="28222522-7-114-121">albumin</span>, may be dependent on the insulin receptor, and is not affected by an <span class="disease" id="28222522-7-191-193">AD</span>-like phenotype as presented by the SAMP8 mouse.	28222522	2017
ALB	213	Alzheimer's Disease	C0002395	0.1	Biomarker	disease	BEFREE	Here we explore for the first time the oxidation status of cerebrospinal fluid (CSF) and plasma <span class="gene" id="29782326-3-96-103">albumin</span> in <span class="disease" id="29782326-3-107-109">AD</span> in comparison to healthy subjects.	29782326	2018
ALB	213	Alzheimer's Disease	C0002395	0.1	AlteredExpression	disease	BEFREE	Levels of total CSF IAPP correlated positively with total Q-<span class="gene" id="31206565-9-60-67">albumin</span> and <span class="gene" id="31206565-9-72-79">albumin</span> levels in CSF in both <span class="disease" id="31206565-9-102-104">AD</span> and NC.	31206565	2019
ALB	213	Alzheimer's Disease	C0002395	0.1	Biomarker	disease	BEFREE	However, the efficacy of this approach may be compromised by altered BBB Aβ receptors in <span class="disease" id="31681137-5-89-91">AD</span>, as well as multiple pools of Aβ from other organs in exchange with plasma Aβ, competing for <span class="gene" id="31681137-5-185-192">albumin</span> binding sites.	31681137	2019
ALB	213	Alzheimer's Disease	C0002395	0.1	Biomarker	disease	BEFREE	CSF sPDGFRβ level was significantly increased in <span class="disease" id="31521199-4-49-51">AD</span> (p = 0.0038) and correlated positively with <span class="gene" id="31521199-4-96-103">albumin</span> (r = 0.45, p = 0.007), total tau (r = 0.50, p = 0.0017) and phosphorylated tau (r = 0.41, p = 0.013) in <span class="disease" id="31521199-4-208-210">AD</span> but not in controls.	31521199	2019
ALB	213	Alzheimer's Disease	C0002395	0.1	Biomarker	disease	BEFREE	We examined the presence of NMDA-R Abs in serum and CSF using a cell-based immunofluorescence assay as well as the function of the blood-CSF-barrier (B-CSF-B) by determination of Q <span class="gene" id="28176002-3-181-188">albumin</span> (ratio of <span class="gene" id="28176002-3-199-206">albumin</span> in CSF and serum) in patients with mild cognitive impairment (MCI; N = 59) and different typ…	28176002	2018
ALB	213	Alzheimer's Disease	C0002395	0.1	Biomarker	disease	BEFREE	Aberrant Co-localization of Synaptic Proteins Promoted by <span class="disease" id="27662292-0-58-77">Alzheimer's Disease</span> Amyloid-β Peptides: Protective Effect of Human <span class="gene" id="27662292-0-125-138">Serum Albumin</span>.	27662292	2017
ALB	213	Alzheimer's Disease	C0002395	0.1	Biomarker	disease	BEFREE	Preliminary studies have shown that treatment with plasma exchange (PE) plus therapeutic <span class="gene" id="30859122-1-89-96">albumin</span> replacement in patients with <span class="disease" id="30859122-1-126-145">Alzheimer's disease</span> (<span class="disease" id="30859122-1-147-149">AD</span>) induced mobilization of plasma and cerebrospinal fluid amyloid β protein, associated with an i…	30859122	2019
ALB	213	Alzheimer's Disease	C0002395	0.1	Biomarker	disease	BEFREE	Comparison with bovine <span class="gene" id="8762192-5-23-36">serum albumin</span> shows a higher susceptibility of apolipoprotein E to myeloperoxidase oxidation, which may have importance in the <span class="disease" id="8762192-5-150-169">Alzheimer's disease</span> process.	8762192	1996
ALB	213	Alzheimer's Disease	C0002395	0.1	AlteredExpression	disease	BEFREE	From the ingenuity pathway analysis (IPA) platform, the relationship between gene, protein, metabolites alteration and protective activity of ginsenoside Rg1 in <span class="disease" id="31065079-6-161-163">AD</span> mice are deeply resolved, which refers to increased level of <span class="gene" id="31065079-6-225-232">albumin</span>, amino acid metabolism and molecular transport.	31065079	2019
ALB	213	Alzheimer's Disease	C0002395	0.1	Biomarker	disease	BEFREE	In a phase 3, double-blind, placebo-controlled trial, we randomly assigned 390 participants with mild to moderate <span class="disease" id="28381506-2-114-116">AD</span> to receive placebo (low-dose <span class="gene" id="28381506-2-146-153">albumin</span>) or IVIg (Gammagard Liquid; Baxalta, Bannockburn, IL) administered IV at doses of 0.2 or 0.4 g/kg every 2 weeks for 18 months.	28381506	2017
ALB	213	Alzheimer's Disease	C0002395	0.1	Biomarker	disease	BEFREE	Absolute serum copper and 'free' copper were higher, <span class="gene" id="17641816-4-53-60">albumin</span> was lower and PT longer in <span class="disease" id="17641816-4-88-90">AD</span> patients than in controls.	17641816	2007
ALB	213	Alzheimer's Disease	C0002395	0.1	Biomarker	disease	BEFREE	To determine whether plasma exchange (PE) with <span class="gene" id="27911295-2-47-54">albumin</span> replacement was able to modify Aβ concentrations in CSF and plasma as well as to improve cognition in patients with mild-moderate <span class="disease" id="27911295-2-185-204">Alzheimer's disease</span> (<span class="disease" id="27911295-2-206-208">AD</span>).	27911295	2017
ALB	213	Alzheimer's Disease	C0002395	0.1	Biomarker	disease	BEFREE	Curcumin-loaded chitosan-bovine <span class="gene" id="30350003-0-32-45">serum albumin</span> nanoparticles potentially enhanced Aβ 42 phagocytosis and modulated macrophage polarization in <span class="disease" id="30350003-0-141-160">Alzheimer's disease</span>.	30350003	2018
ALB	213	Amyloidosis	C0002726	0.03	Biomarker	disease	BEFREE	The <span class="disease" id="3924450-0-4-11">amyloid</span> in familial amyloid cardiomyopathy of Danish origin is related to pre-<span class="gene" id="3924450-0-82-89">albumin</span>.	3924450	1985
ALB	213	Amyloidosis	C0002726	0.03	AlteredExpression	disease	BEFREE	We enrolled 16 patients with probable AD and 21 controls, collecting demographics, clinical data, CSF opening pressure and CSF levels of beta-<span class="disease" id="28866757-4-142-149">amyloid</span>-42 fragment (Aβ42), total-tau (t-tau), phosphorylated-tau-181 (p-tau), <span class="gene" id="28866757-4-221-228">albumin</span> and albumin ratio.	28866757	2017
ALB	213	Amyloidosis	C0002726	0.03	Biomarker	disease	BEFREE	Taken together, these results indicate that <span class="gene" id="21537325-9-44-51">albumin</span> may have an inhibitory role in the TTR <span class="disease" id="21537325-9-91-98">amyloid</span>-formation process.	21537325	2011
ALB	213	Amyotrophic Lateral Sclerosis	C0002736	0.02	Biomarker	disease	BEFREE	We measured sonographic median and ulnar nerve cross-sectional area (CSA) and cerebrospinal fluid <span class="gene" id="30734322-2-98-105">albumin</span>/serum albumin ratio (Q&lt;sub&gt;alb&lt;/sub&gt; ) in patients with <span class="disease" id="30734322-2-162-165">ALS</span> to classify them as having suspected PNS degeneration (small CSA/low Q&lt;sub&gt;alb&lt;/sub&gt; ) or inflammation (lar…	30734322	2019
ALB	213	Amyotrophic Lateral Sclerosis	C0002736	0.02	Biomarker	disease	BEFREE	The levels of creatinine, uric acid (UA), <span class="gene" id="30784318-6-42-49">albumin</span>, total protein, total cholesterol, and high-density lipoprotein (HDL) were significantly lower, and the low-density lipoprotein/HDL ratio was higher in <span class="disease" id="30784318-6-202-205">ALS</span> patients than those in healthy controls.	30784318	2019
ALB	213	Arteriosclerosis	C0003850	0.1	Biomarker	disease	BEFREE	Plasma levels of systemic inflammatory markers (fibrinogen, <span class="gene" id="29093073-2-60-67">albumin</span>, white blood cell count, von Willebrand factor, and Factor VIII) were assessed at baseline in 1,633 participants (mean age 53 [5] years, 60% female, 27% African American) enrolled in the <span class="disease" id="29093073-2-255-270">Atherosclerosis</span> Risk in Communities Study.	29093073	2017
ALB	213	Arteriosclerosis	C0003850	0.1	Biomarker	disease	BEFREE	We estimated pedigree-based, SNP-based, and bivariate heritabilities for traditional glycemic biomarkers (fasting glucose, HbA1c), and nontraditional biomarkers (fructosamine, glycated <span class="gene" id="31218750-3-185-192">albumin</span>, 1,5-AG) among white participants in the <span class="disease" id="31218750-3-234-249">Atherosclerosis</span> Risk in Communities (ARIC) Study (N = 400 firs…	31218750	2019
ALB	213	Arteriosclerosis	C0003850	0.1	Biomarker	disease	BEFREE	Carbonylated <span class="gene" id="21607919-12-13-20">albumin</span> displayed biological effects that may be relevant to uremic <span class="disease" id="21607919-12-81-96">atherosclerosis</span>.	21607919	2011
ALB	213	Arteriosclerosis	C0003850	0.1	Biomarker	disease	BEFREE	Urinary NAG may be a more sensitive biomarker than urinary <span class="gene" id="28122570-10-59-66">albumin</span> for early detection of <span class="disease" id="28122570-10-90-105">atherosclerosis</span>.	28122570	2017
ALB	213	Arteriosclerosis	C0003850	0.1	Biomarker	disease	BEFREE	Larger cortex volume per glomerulus and low nephron number predicted follow-up urine <span class="gene" id="30629312-9-85-92">albumin</span> &gt;5 mg/24 h. <span class="disease" id="30629312-9-105-121">Arteriosclerosis</span> predicted hypertension.	30629312	2019
ALB	213	Arteriosclerosis	C0003850	0.1	Biomarker	disease	BEFREE	Oxidized human <span class="gene" id="29291718-0-15-28">serum albumin</span> as a possible correlation factor for <span class="disease" id="29291718-0-66-81">atherosclerosis</span> in a rural Japanese population: the results of the Yakumo Study.	29291718	2018
ALB	213	Arteriosclerosis	C0003850	0.1	Biomarker	disease	BEFREE	S1P bound to <span class="gene" id="28724841-9-13-20">albumin</span> exerts both beneficial and harmful effects in the pathogenesis of <span class="disease" id="28724841-9-87-102">atherosclerosis</span>, while S1P bound to apoM strengthens anti-atherosclerotic properties and might weaken the pro-atherosclerotic properties of S1P.	28724841	2018
ALB	213	Arteriosclerosis	C0003850	0.1	Biomarker	disease	BEFREE	In this study, we aim to characterize the nature and magnitude of the prospective association between <span class="gene" id="31741136-3-102-115">serum albumin</span> and incident AF in the <span class="disease" id="31741136-3-139-154">Atherosclerosis</span> Risk in Communities (ARIC) Study and investigate <span class="negexp">any causal relevance to the association</span> between them.	31741136	2019
ALB	213	Arteriosclerosis	C0003850	0.1	Biomarker	disease	BEFREE	We analyzed the association of ghrelin variants with body mass index (BMI), <span class="gene" id="17635077-3-76-83">albumin</span> as a marker of malnutrition and plasma lipids as risk factors for <span class="disease" id="17635077-3-150-165">atherosclerosis</span> in hemodialyzed patients, in whom malnutrition and accelerated <span class="disease" id="17635077-3-229-244">atherosclerosis</span> …	17635077	2007
ALB	213	Arteriosclerosis	C0003850	0.1	Biomarker	disease	BEFREE	Measures of <span class="gene" id="30515432-3-12-25">serum albumin</span>, carotid intima media thickness ([cIMT] surrogate marker of <span class="disease" id="30515432-3-86-101">atherosclerosis</span>), inflammation, T cells, monocyte activation, and gut integrity were assessed at baseline, 48 and 96 weeks later.	30515432	2018
ALB	213	Arteriosclerosis	C0003850	0.1	Biomarker	disease	BEFREE	Ischemia-modified <span class="gene" id="28288539-0-18-25">albumin</span> as a marker of vascular dysfunction and subclinical <span class="disease" id="28288539-0-78-93">atherosclerosis</span> in β-thalassemia major.	28288539	2017
ALB	213	Arteriosclerosis	C0003850	0.1	Biomarker	disease	BEFREE	This may include measurement of inflammatory markers, subclinical indicators of <span class="disease" id="29556802-7-80-95">atherosclerosis</span> (e.g., coronary artery calcium and ankle brachial index), urinary <span class="gene" id="29556802-7-162-169">albumin</span>/creatinine ratio, and the level of lipoprotein (a).	29556802	2018
ALB	213	Arteriosclerosis	C0003850	0.1	AlteredExpression	disease	BEFREE	In the <span class="disease" id="28535187-3-7-22">Atherosclerosis</span> Risk in Communities Study (n = 13,277 from 4 US communities), we used structural equation modeling to estimate the association between serum 1,5-AG levels and end-stage renal disease (ESRD) from baseline (1990-1992) through 2013 with adjustment for demographics, risk factors, a latent variable for glycemia (diabetes status, …	28535187	2017
ALB	213	Arteriosclerosis	C0003850	0.1	Biomarker	disease	BEFREE	Twenty-four-hour urinary <span class="gene" id="30219649-4-25-32">albumin</span> excretion and markers of arterial stiffness (pulse wave velocity, augmentation index, central and peripheral pulse pressure, central BP) and <span class="disease" id="30219649-4-174-189">atherosclerosis</span> (carotid intima-media thickness) were assessed.	30219649	2018
ALB	213	Arteriosclerosis	C0003850	0.1	Biomarker	disease	BEFREE	We measured fructosamine, glycated <span class="gene" id="29436378-3-35-42">albumin</span>, and 1,5-AG in a community-based sample of US black and white adults who participated in the <span class="disease" id="29436378-3-136-151">Atherosclerosis</span> Risk in Communities (ARIC) Study.	29436378	2018
ALB	213	Arteriosclerosis	C0003850	0.1	Biomarker	disease	BEFREE	Biomarkers such as homocysteine (Hcy), N-terminal pro-brain natriuretic peptide (NT-proBNP), and urine <span class="gene" id="28544855-2-103-110">albumin</span>(microalbumin) (UAE) have involved the pathophysiological development of <span class="disease" id="28544855-2-183-199">arteriosclerosis</span>.	28544855	2017
ALB	213	Arteriosclerosis	C0003850	0.1	Biomarker	disease	BEFREE	(Carboxymethyl)lysine-modified <span class="gene" id="23015358-10-31-38">albumin</span> isolated from poorly controlled type 1 diabetic patients impairs ABCA-1-mediated reverse cholesterol transport and elicits intracellular lipid accumulation, possibly contributing to <span class="disease" id="23015358-10-221-236">atherosclerosis</span>.	23015358	2013
ALB	213	Arteriosclerosis	C0003850	0.1	Biomarker	disease	BEFREE	We performed genome-wide association studies of fructosamine and glycated <span class="gene" id="29844224-3-74-81">albumin</span> among 2,104 black and 7,647 white participants without diabetes in the <span class="disease" id="29844224-3-153-168">Atherosclerosis</span> Risk in Communities (ARIC) Study and replicated findings in the Coronary Artery Risk Development in Young Adults (CARDIA) study.	29844224	2018
ALB	213	Autistic Disorder	C0004352	0.01	Biomarker	disease	BEFREE	<span class="gene" id="12363196-9-0-7">Albumin</span> and ceruloplasmin values for <span class="disease" id="12363196-9-37-46">autistics</span> and their first degree relatives did not vary significantly from controls.	12363196	2002
ALB	213	Autoimmune Diseases	C0004364	0.03	PosttranslationalModification	group	BEFREE	Low serum levels of bilirubin and <span class="gene" id="30497071-1-34-41">albumin</span> are associated with multiple <span class="disease" id="30497071-1-71-90">autoimmune diseases</span>, but their role in anti-N-methyl-D-aspartate receptor (anti-NMDAR) encephalitis is unknown.	30497071	2018
ALB	213	Autoimmune Diseases	C0004364	0.03	Biomarker	group	BEFREE	The splenocytes isolated from mice treated with PCE for 18 and 24weeks showed greater Th17 cell proliferation and increased release of IL-17 in culture supernatants following stimulation with MDA-mouse <span class="gene" id="28818516-7-202-215">serum albumin</span> adducts, suggesting that MDA-modified proteins may act as an immunologic trigger by activating Th17 cells and contribute to PCE-media…	28818516	2017
ALB	213	Brain Diseases	C0006111	0.3	Biomarker	group	CTD_human	Evaluating risk factors for the development of ifosfamide encephalopathy.	15923801	2005
ALB	213	Brain Neoplasms	C0006118	0.03	Biomarker	group	BEFREE	Cationic <span class="gene" id="17178885-0-9-16">albumin</span>-conjugated pegylated nanoparticles allow gene delivery into <span class="disease" id="17178885-0-77-89">brain tumors</span> via intravenous administration.	17178885	2006
ALB	213	Brain Neoplasms	C0006118	0.03	Biomarker	group	BEFREE	A Facile Way of Modifying Layered Double Hydroxide Nanoparticles with Targeting Ligand-Conjugated <span class="gene" id="28574700-0-98-105">Albumin</span> for Enhanced Delivery to <span class="disease" id="28574700-0-131-143">Brain Tumour</span> Cells.	28574700	2017
ALB	213	Brain Neoplasms	C0006118	0.03	AlteredExpression	group	BEFREE	However, little is known about the association between the preoperative <span class="gene" id="28474996-2-72-85">serum albumin</span> level and postoperative AKI in patients undergoing <span class="disease" id="28474996-2-137-148">brain tumor</span> surgery.	28474996	2018
ALB	213	Cachexia	C0006625	0.04	Biomarker	phenotype	BEFREE	<span class="disease" id="31377013-5-0-8">Cachexia</span> classification was performed according to mGPS (based on <span class="gene" id="31377013-5-66-73">albumin</span> and C-reactive protein) in four different stages: no cachexia (NCa), undernourished (Un), pre cachexia (PCa), and refractory cachexia (RCa).	31377013	2019
ALB	213	Cachexia	C0006625	0.04	AlteredExpression	phenotype	BEFREE	TNF alpha mice became <span class="disease" id="2295699-4-22-31">cachectic</span> and manifested decreased <span class="gene" id="2295699-4-57-70">serum albumin</span> levels, albumin synthesis, and albumin mRNA levels.	2295699	1990
ALB	213	Cachexia	C0006625	0.04	AlteredExpression	phenotype	BEFREE	However, <span class="gene" id="29655777-10-9-22">serum albumin</span> levels were significantly different between <span class="disease" id="29655777-10-67-76">cachectic</span> and non-cachectic patients independently of BMI.	29655777	2018
ALB	213	Cachexia	C0006625	0.04	AlteredExpression	phenotype	BEFREE	Specifically: (1) reversible causes of anemia should be treated and a preoperative hemoglobin level of 100 g/L obtained; (2) renal function and volume status should be optimized; (3) liver function must be carefully evaluated; (4) nutritional status should be assessed and <span class="disease" id="27876563-4-273-281">cachexia</span> treated to achieve a preoperative <span class="gene" id="2787656…	27876563	2017
ALB	213	Cardiovascular Diseases	C0007222	0.4	Biomarker	group	BEFREE	Abnormal urine <span class="gene" id="30064397-10-15-22">albumin</span> (Albuminuria and Proteinuria) was present in all patients with <span class="disease" id="30064397-10-86-89">CVD</span>.	30064397	2018
ALB	213	Cardiovascular Diseases	C0007222	0.4	AlteredExpression	group	BEFREE	In multivariable analyses, plasma sRAGE (hazard ratio [HR] = 1.155; 95% confidence interval [CI] = 0.612-2.183; P = 0.656) and S100A12 (HR = 0.960; 95% CI = 0.566-1.630; P = 0.881) were <span class="negexp">not associated</span> with mortality in HD patients, although traditional predictors of mortality, including age, history of <span class="disease" id="27914132-10-304-327">cardiovascular disea…	27914132	2017
ALB	213	Cardiovascular Diseases	C0007222	0.4	Biomarker	group	BEFREE	Risk of mortality was evaluated using a Cox proportional hazard regression model adjusted for sex, age, hypertension, diabetes mellitus, CKD stage, <span class="gene" id="28045962-8-148-161">serum albumin</span>, high-density lipoprotein cholesterol, uric acid, hemoglobin, body mass index, glutamic-pyruvic transaminase, smoking, alcohol consumption, and history of <span class="disease" id="280459…	28045962	2017
ALB	213	Cardiovascular Diseases	C0007222	0.4	Biomarker	group	BEFREE	Based on area under the receiver operating characteristic curve (AUC) analysis, RDW (AUC = 0.699) had a stronger predictive value for all-cause and <span class="disease" id="28367961-4-148-151">CVD</span>-related mortality than other biological markers including hemoglobin (AUC = 0.51), ferritin (AUC = 0.584), iron saturation (AUC = 0.535), <span class="gene" id="28367961-4-290-297">albumin</span…	28367961	2017
ALB	213	Cardiovascular Diseases	C0007222	0.4	Biomarker	group	BEFREE	Urinary <span class="gene" id="9767548-6-8-15">albumin</span> excretion is associated with <span class="disease" id="9767548-6-45-67">cardiovascular disease</span> outcomes and risk factors among American Indians of the Great Lakes region.	9767548	1998
ALB	213	Cardiovascular Diseases	C0007222	0.4	Biomarker	group	BEFREE	After further adjustments for hsCRP, <span class="gene" id="29378035-12-37-44">albumin</span> and presence of <span class="disease" id="29378035-12-61-64">CVD</span>, AIx (but not SAF) remained independently associated with <span class="disease" id="29378035-12-123-126">CVD</span> mortality, hazard ratio (HR) 2.14 [95% confidence interval (95% CI) 1.18-3.89] and all-cause mortality, HR 1.74 (95% …	29378035	2019
ALB	213	Cardiovascular Diseases	C0007222	0.4	Biomarker	group	BEFREE	Urinary <span class="gene" id="28472229-11-8-15">albumin</span> might be more attributable to <span class="disease" id="28472229-11-46-49">CVD</span> and all-cause mortality than HTN.	28472229	2017
ALB	213	Cardiovascular Diseases	C0007222	0.4	AlteredExpression	group	BEFREE	Low <span class="gene" id="31741136-2-4-17">serum albumin</span> level is linked to the emergence of many <span class="disease" id="31741136-2-59-82">cardiovascular diseases</span>, including AF.	31741136	2019
ALB	213	Cardiovascular Diseases	C0007222	0.4	Biomarker	group	BEFREE	Among adolescents with type 1 diabetes, rapid increases in <span class="gene" id="29091568-1-59-66">albumin</span> excretion during puberty precede the development of microalbuminuria and macroalbuminuria, long-term risk factors for renal and <span class="disease" id="29091568-1-195-217">cardiovascular disease</span>.	29091568	2017
ALB	213	Cardiovascular Diseases	C0007222	0.4	Biomarker	group	CTD_human	Adverse reactions to human serum albumin.	8431628	1993
ALB	213	Cardiovascular Diseases	C0007222	0.4	Biomarker	group	BEFREE	The factors included age, gender, diabetes mellitus (DM), body mass index (BMI), previous <span class="disease" id="28341375-4-90-112">cardiovascular disease</span> (CVD), HD duration, hemoglobin, <span class="gene" id="28341375-4-145-152">albumin</span>, white blood cell, C-reactive protein (CRP), parathyroid hormone, total iron binding capacity (TIBC), iron, ln ferritin, adiponectin, apolipopro…	28341375	2017
ALB	213	Cardiovascular Diseases	C0007222	0.4	Biomarker	group	BEFREE	Longitudinal observation demonstrated that BP had a greater influence on baPWV changes than hyperglycemia or fluid status.Our study indicates that 1) baPWV represent an arterial marker that integrates multifactorial interaction between modifiable variables including BP and plasma glucose; and 2) intervention aimed at controlling BP as well as nutritional conditions (glucose and <span class="gene"…	29151492	2017
ALB	213	Cardiovascular Diseases	C0007222	0.4	AlteredExpression	group	BEFREE	Furthermore, the combination of IS and <span class="gene" id="30464134-8-39-46">albumin</span> levels significantly conferred an additive value to LVEF for predicting mortality (C-statistic: 0.69 versus 0.80; P &lt; 0.001; net reclassification improvement: 0.83; P &lt; 0.001; integrated discrimination improvement: 0.02; P = 0.02).A lower <span class="gene" id="30464134-8-286-293">albumin</span> l…	30464134	2019
ALB	213	Cardiovascular Diseases	C0007222	0.4	Biomarker	group	BEFREE	Chronic kidney disease (CKD) phenotypes such as albuminuria measured by urinary <span class="gene" id="18443212-1-80-87">albumin</span> creatinine ratio (ACR), elevated serum creatinine (SrCr) and/or decreased creatinine clearance (CrCl) and glomerular filtration rate (eGFR) are major risk factors for renal and <span class="disease" id="18443212-1-265-288">cardiovascular diseases</span>.	18443212	2008
ALB	213	Cardiovascular Diseases	C0007222	0.4	Biomarker	group	BEFREE	Cox regression analysis showed that older age, low hemoglobin levels, a higher phosphorus CV, and low <span class="gene" id="29578398-11-102-115">serum albumin</span> were independent risk factors for all-cause and <span class="disease" id="29578398-11-164-167">CVD</span> mortality.	29578398	2018
ALB	213	Cardiovascular Diseases	C0007222	0.4	Biomarker	group	BEFREE	<span class="gene" id="31547947-1-0-13">Serum albumin</span> (<span class="gene" id="31547947-1-15-17">SA</span>) is a powerful prognostic marker in patients with <span class="disease" id="31547947-1-68-91">cardiovascular diseases</span>.	31547947	2020
ALB	213	Cardiovascular Diseases	C0007222	0.4	Biomarker	group	BEFREE	In this study, the effects of urine <span class="gene" id="30214217-2-36-43">albumin</span> excretion rate (AER) and estimated glomerular filtration rate (eGFR) on <span class="disease" id="30214217-2-116-119">CVD</span> outcomes were analyzed in a population of T2DM.	30214217	2018
ALB	213	Cardiovascular Diseases	C0007222	0.4	Biomarker	group	BEFREE	Human <span class="gene" id="29680174-0-6-19">serum albumin</span> in <span class="disease" id="29680174-0-23-46">cardiovascular diseases</span>.	29680174	2018
ALB	213	Cardiovascular Diseases	C0007222	0.4	AlteredExpression	group	BEFREE	In COPD patients, RDW levels positively correlated with CRP levels (r=0.27, P&lt;.001), <span class="gene" id="27670684-8-85-92">albumin</span> levels (r=0.23, P=.04), right ventricular dysfunction (RVD) (r=0.24, P=.001), pulmonary hypertension (PAH) (r=0.1, P=.02), and presence of <span class="disease" id="27670684-8-232-235">CVD</span> (r=0.24, P=.02).	27670684	2017
ALB	213	Cardiovascular Diseases	C0007222	0.4	Biomarker	group	BEFREE	&lt;b&gt;Abbreviations: CAD&lt;/b&gt; = coronary artery disease; &lt;b&gt;CI&lt;/b&gt; = confidence interval; &lt;b&gt;CVD&lt;/b&gt; = <span class="disease" id="31070951-9-99-121">cardiovascular disease</span>; &lt;b&gt;DM&lt;/b&gt; = diabetes mellitus; &lt;b&gt;eGFR&lt;/b&gt; = estimated glomerular filtration rate; &lt;b&gt;HbA1c&lt;/b&gt; = glycosylated hemoglobin; &lt;b&gt;HDL-C&lt;/b&gt; = hi…	31070951	2019
ALB	213	Cardiovascular Diseases	C0007222	0.4	Biomarker	group	BEFREE	This association was attenuated but persisted at twofold greater risk for allograft failure, after adjustment for age, sex, smoking, allograft type and vintage, prevalent diabetes mellitus and <span class="disease" id="29698955-9-193-215">cardiovascular disease</span> (CVD), total/high-density lipoprotein cholesterol ratio, systolic blood pressure, estimated glomerular filtration rate, and natura…	29698955	2018
ALB	213	Cardiovascular Diseases	C0007222	0.4	Biomarker	group	BEFREE	In conclusion, this simple risk prediction model consisting of age, urinary <span class="gene" id="29880288-10-76-83">albumin</span>-creatinine ratio, and clinical <span class="disease" id="29880288-10-115-118">CVD</span> history successfully identified a subset of hypertensive patients who derived a more favorable risk-benefit profile for intensive BP lowering.	29880288	2018
ALB	213	Cardiovascular Diseases	C0007222	0.4	Biomarker	group	BEFREE	The differences in lipoproteins we describe for the identical twins discordant for insulin-dependent diabetes mellitus, in whom there was <span class="negexp">no evidence</span> of a raised urinary <span class="gene" id="8504630-7-170-177">albumin</span> excretion rate, does <span class="negexp">not appear to</span> explain the excess mortality from <span class="disease" id="8504630-7-247-269">ca…	8504630	1993
ALB	213	Cardiovascular Diseases	C0007222	0.4	Biomarker	group	BEFREE	Age, <span class="disease" id="16244470-9-5-27">cardiovascular disease</span> and <span class="gene" id="16244470-9-32-45">serum albumin</span> were found to be independent predictors of patient survival.	16244470	2005
ALB	213	Cardiovascular Diseases	C0007222	0.4	Biomarker	group	BEFREE	Adjusted for age, only a few factors (e.g., pulse, triglycerides, <span class="gene" id="30894365-6-66-73">albumin</span> excretion rate) explained more than 10% of the effect of glycemia on <span class="disease" id="30894365-6-143-146">CVD</span> risk when considered individually.	30894365	2019
ALB	213	Cardiovascular Diseases	C0007222	0.4	Biomarker	group	BEFREE	<span class="gene" id="31269058-2-0-13">Serum albumin</span> (<span class="gene" id="31269058-2-15-18">Alb</span>) is reported as a useful risk-stratification tool in <span class="disease" id="31269058-2-72-95">cardiovascular diseases</span> such as acute coronary syndrome or heart failure.	31269058	2019
ALB	213	Cardiovascular Diseases	C0007222	0.4	Biomarker	group	BEFREE	After adjustment for demographics, estimated glomerular filtration rate, <span class="gene" id="29602632-9-73-80">albumin</span>-creatinine ratio, and other cardiovascular risk factors, each doubling in biomarker concentration was associated with the following adjusted HRs for <span class="disease" id="29602632-9-230-233">CVD</span>: A1M, 1.51 (95% CI, 1.16-1.96); PIIINP, 1.21 (95% CI, 1.00-1.46)…	29602632	2018
ALB	213	Cardiovascular Diseases	C0007222	0.4	Biomarker	group	BEFREE	At diagnosis only urinary <span class="gene" id="28666207-8-26-33">albumin</span> was associated with <span class="disease" id="28666207-8-54-57">CVD</span>.	28666207	2017
ALB	213	Cardiovascular Diseases	C0007222	0.4	Biomarker	group	BEFREE	Damage to the filtration barrier results in <span class="gene" id="24231357-2-44-51">albumin</span> loss in the urine, a hallmark of <span class="disease" id="24231357-2-85-107">cardiovascular disease</span> and kidney failure.	24231357	2013
ALB	213	Cardiovascular Diseases	C0007222	0.4	Biomarker	group	BEFREE	We evaluated if the associations of urine <span class="gene" id="28226276-2-42-49">albumin</span> creatinine ratio (ACR) with all-cause and <span class="disease" id="28226276-2-92-95">CVD</span> mortality differed depending on serum concentrations of persistent organic pollutants (POPs), strong lipophilic chemical mixtures with very long half-lives, which are recently linked to many degenerative …	28226276	2017
ALB	213	Cardiovascular Diseases	C0007222	0.4	Biomarker	group	BEFREE	In multivariate logistic regression analysis, RLD associated with <span class="disease" id="29702682-10-66-69">CVD</span>, PEW and inflammation, after adjusting for Framingham's CVD risk score, <span class="gene" id="29702682-10-142-155">serum albumin</span>, and GFR category.	29702682	2018
ALB	213	Cardiovascular Diseases	C0007222	0.4	Biomarker	group	BEFREE	Increased <span class="gene" id="29847331-8-10-14">sAlb</span> was associated with a decreased risk of an SNAE [adjusted rate ratio per 5 g/l: SNAE 0.79 (95% confidence interval: 0.76, 0.83); <span class="disease" id="29847331-8-144-147">CVD</span> 0.87 (0.80, 0.94); NADM 0.88 (0.82, 0.95)].	29847331	2018
ALB	213	Cardiovascular Diseases	C0007222	0.4	Biomarker	group	BEFREE	Data were collected on HbA(1c), blood pressure, urinary <span class="gene" id="17704113-9-56-63">albumin</span> excretion rate, kidney function, retinopathy, smoking, medication and <span class="disease" id="17704113-9-134-156">cardiovascular disease</span>.	17704113	2008
ALB	213	Cardiovascular Diseases	C0007222	0.4	Biomarker	group	BEFREE	After adjusting gender, age, baseline serum creatinine (SCr), body mass index (BMI), <span class="gene" id="27704320-5-85-98">serum albumin</span> (ALB), alanine aminotransferase (ALT), hemoglobin, white blood cell count (WBC), triglyceride (TG), total cholesterol (TC), hypertension, cardiovascular disease (<span class="disease" id="27704320-5-261-264">CVD</span>), diabetes, smoking and drinking …	27704320	2017
ALB	213	Cardiovascular Diseases	C0007222	0.4	Biomarker	group	BEFREE	For both genders, predictors for higher risk of <span class="disease" id="28722290-7-48-51">CVD</span> were older age, smoking, longer diabetes duration, usage of anti-hypertensive drug and insulin, higher body mass index, haemoglobin A1c (HbA1c), systolic and diastolic blood pressure, a total cholesterol to high-density lipoprotein-cholesterol (TC/HDL-C) ratio and urine <span class="gene" id="28…	28722290	2018
ALB	213	Cardiovascular Diseases	C0007222	0.4	Biomarker	group	BEFREE	In this study the prevalence of <span class="disease" id="9349601-2-32-54">cardiovascular disease</span> mortality and morbidity and of risk factors for <span class="disease" id="9349601-2-103-125">cardiovascular disease</span> was compared in the parents of 31 IDDM patients with elevated <span class="gene" id="9349601-2-188-195">albumin</span> excretion rate (AER &gt; 45 microg/min; group A) wit…	9349601	1997
ALB	213	Cardiovascular Diseases	C0007222	0.4	Biomarker	group	BEFREE	However, for patients with protein-creatinine ratio &gt;500 mg/g (<span class="gene" id="27722961-15-63-70">albumin</span>-creatinine ratio &gt; 300 mg/g), with or without diabetes, lower SBP target should be proposed for renal protection aiming SBP &lt; 130 mmHg as recommended by KDIGO guidelines.In patients at low or intermediate risk, without <span class="disease" id="27722961-15-290-312">card…	27722961	2017
ALB	213	Cardiovascular Diseases	C0007222	0.4	Biomarker	group	BEFREE	The 10 most significant features selected in order of importance by the automated algorithm included the urine <span class="gene" id="30976397-8-111-118">albumin</span>/creatinine (CR) ratio, estimated glomerular filtration rate, age, serum CR, history of subclinical <span class="disease" id="30976397-8-218-240">cardiovascular disease</span> (CVD), cholesterol, a variable representing SBP signals…	30976397	2019
ALB	213	Cardiovascular Diseases	C0007222	0.4	Biomarker	group	BEFREE	Here we present a method for a mobile point-of-care (POC) testing of urinary <span class="gene" id="29380339-1-77-84">albumin</span> concentration, a biomarker of kidney damage and <span class="disease" id="29380339-1-133-155">cardiovascular disease</span>.	29380339	2018
ALB	213	Cardiovascular Diseases	C0007222	0.4	Biomarker	group	BEFREE	A full biochemical profile for <span class="disease" id="27422136-2-31-53">cardiovascular disease</span> risk assessment includes a lipid profile, glucose, glycated haemoglobin and urine <span class="gene" id="27422136-2-136-143">albumin</span> creatinine ratio measurements.	27422136	2017
ALB	213	Cardiovascular Diseases	C0007222	0.4	Biomarker	group	BEFREE	<span class="gene" id="31382096-1-0-7">Albumin</span> is a significant prognostic marker in diabetic nephropathy and <span class="disease" id="31382096-1-71-93">cardiovascular disease</span>.	31382096	2019
ALB	213	Cardiovascular Diseases	C0007222	0.4	Biomarker	group	BEFREE	Multiple guidelines recommend at least annual screening with serum creatinine, urine <span class="gene" id="29431364-3-85-92">albumin</span>/creatinine ratio, and urinalysis for patients with risk factors, particularly diabetes mellitus, hypertension, and a history of <span class="disease" id="29431364-3-221-243">cardiovascular disease</span>.	29431364	2017
ALB	213	Cardiovascular Diseases	C0007222	0.4	Biomarker	group	BEFREE	The aims of this study were to determine whether there is a cross-sectional relationship between urinary <span class="gene" id="8086657-2-105-112">albumin</span> excretion rate and <span class="disease" id="8086657-2-132-154">cardiovascular disease</span> in nondiabetic subjects and to investigate hereditary predisposition to microalbuminuria by studying offspring of the main study population.	8086657	1994
ALB	213	Cardiovascular Diseases	C0007222	0.4	Biomarker	group	BEFREE	Our finding suggests another added benefit of statins' treatments in preventing <span class="disease" id="19291315-7-80-83">CVD</span> through stimulation of <span class="gene" id="19291315-7-107-110">HSA</span> biosynthesis.	19291315	2009
ALB	213	Cardiovascular Diseases	C0007222	0.4	Biomarker	group	BEFREE	Epicardial, pericardial and total cardiac fat and <span class="disease" id="28650207-0-50-72">cardiovascular disease</span> in type 2 diabetic patients with elevated urinary <span class="gene" id="28650207-0-123-130">albumin</span> excretion rate.	28650207	2017
ALB	213	Cardiovascular Diseases	C0007222	0.4	Biomarker	group	BEFREE	This study was conducted to explore the associations between <span class="gene" id="30515432-1-61-74">serum albumin</span> and markers of inflammation and <span class="disease" id="30515432-1-107-129">cardiovascular disease</span> in treated human immunodeficiency virus (HIV)-infected adults.	30515432	2018
ALB	213	Cerebral Infarction	C0007785	0.04	Biomarker	disease	BEFREE	To determine whether there is any differential benefit of <span class="gene" id="28439774-1-58-65">albumin</span> administration within 2 h of onset of ischemia and in settings (severe ischemia with reperfusion in cardioembolic strokes with National Institutes of Health Stroke Scale [NIHSS] ≥15), most representative of experimental models of <span class="disease" id="28439774-1-296-313">cerebral …	28439774	2018
ALB	213	Cerebral Infarction	C0007785	0.04	Biomarker	disease	BEFREE	Human <span class="gene" id="31026729-0-6-19">serum albumin</span> attenuates global <span class="disease" id="31026729-0-38-55">cerebral ischemia</span>/reperfusion-induced brain injury in a Wnt/β-Catenin/ROS signaling-dependent manner in rats.	31026729	2019
ALB	213	Cerebral Infarction	C0007785	0.04	Biomarker	disease	BEFREE	Repeated Oral Administration of Human <span class="gene" id="28680300-0-38-51">Serum Albumin</span> Protects from the <span class="disease" id="28680300-0-70-87">Cerebral Ischemia</span> in Rat Brain Following MCAO.	28680300	2017
ALB	213	Transient Ischemic Attack	C0007787	0.01	AlteredExpression	disease	BEFREE	<span class="gene" id="28586018-6-0-7">Albumin</span> expression may therefore be associated with ischemia‑induced delayed neuronal death in the CA1 region following <span class="disease" id="28586018-6-120-147">transient cerebral ischemia</span>.	28586018	2017
ALB	213	Cerebral Palsy	C0007789	0.01	AlteredExpression	disease	BEFREE	We performed a nutritional assessment according to patterns of <span class="disease" id="29342407-6-63-65">CP</span> and determined 25-hydroxyvitaminD (25[OH]D) ferritin, and <span class="gene" id="29342407-6-124-131">albumin</span> levels.	29342407	2018
ALB	213	Cerebrovascular Disorders	C0007820	0.01	AlteredExpression	group	BEFREE	<span class="disease" id="31041516-8-0-23">Cerebrovascular disease</span> with neurologic deficits and pre-procedure <span class="gene" id="31041516-8-67-74">albumin</span> levels were significantly associated with complications.	31041516	2019
ALB	213	Cognition Disorders	C0009241	0.01	Biomarker	group	BEFREE	Antibody-positive patients with <span class="disease" id="28785798-10-32-50">cognitive deficits</span> had a significantly increased <span class="gene" id="28785798-10-81-88">albumin</span> cerebrospinal fluid/serum ratio in comparison with antibody-positive patients with other neurological deficits, indicating blood-brain barrier dysfunction (49.1 × 10&lt;sup&gt;-3&lt;/sup&gt; vs. 12.0 × 10&lt;s…	28785798	2017
ALB	213	Consciousness Disorders	C0009792	0.01	Biomarker	phenotype	BEFREE	&lt;b&gt;Results:&lt;/b&gt; Univariate analysis indicated that increased NLR (&lt;i&gt;P&lt;/i&gt; = 0.001), decreased lymphocyte counts (&lt;i&gt;P&lt;/i&gt; = 0.001), low <span class="gene" id="31231392-7-137-150">serum albumin</span> (&lt;i&gt;P&lt;/i&gt; = 0.017), <span class="disease" id="31231392-7-171-194">consciousness disorders</span> (&lt;i&gt;P&lt;/i&gt; = 0.001), epileptic seizures (&…	31231392	2019
ALB	213	Presenile dementia	C0011265	0.06	AlteredExpression	disease	BEFREE	In patients with OH during HUT, the frequency of <span class="disease" id="28182163-5-49-57">dementia</span> and recurrent falls were higher (&lt;i&gt;P&lt;/i&gt;&lt;0.05); on the other hand, the levels of serum vitamin D and <span class="gene" id="28182163-5-160-167">albumin</span> and estimated glomerular filtration rate were lower (&lt;i&gt;P&lt;/i&gt;&lt;0.05).	28182163	2017
ALB	213	Presenile dementia	C0011265	0.06	Biomarker	disease	BEFREE	To investigate the contribution of biomarkers of glucose homeostasis (adiponectin, glucose, glycated <span class="gene" id="22213409-1-101-108">albumin</span>, and insulin levels) and inflammation (high-sensitivity C-reactive protein and lipoprotein-associated phospholipase A(2) levels) to the risk of developing Alzheimer disease (AD) and all-cause <span class="disease" id="22213409-1-301-309">de…	22213409	2012
ALB	213	Presenile dementia	C0011265	0.06	Biomarker	disease	BEFREE	Cox regression models were conducted analyzing the association between <span class="disease" id="31299931-6-71-79">dementia</span> and MA using <span class="gene" id="31299931-6-93-100">albumin</span> creatine ratio (ACR).	31299931	2019
ALB	213	Presenile dementia	C0011265	0.06	AlteredExpression	disease	BEFREE	Regarding the markers of inflammatory activity, demented subjects had high levels of interleukin-6 (p &lt; 0.01), high-sensitivity C-reactive protein (p = 0.02), and erythrocyte sedimentation rate (p = 0.01) and lower <span class="gene" id="27377066-9-215-222">albumin</span> levels (p = 0.02) compared to centenarians without <span class="disease" id="27377066-9-274-282">dementia</span>.	27377066	2017
ALB	213	Presenile dementia	C0011265	0.06	AlteredExpression	disease	BEFREE	The severity of <span class="disease" id="9562306-7-16-24">dementia</span> and <span class="gene" id="9562306-7-29-42">serum albumin</span> levels also did <span class="negexp">not correlate</span> with A beta aggregation.	9562306	1998
ALB	213	Mental Depression	C0011570	0.07	Biomarker	disease	BEFREE	HOMA2IR and insulin were predicted by diagnosis (increased in MS), age and body mass index (BMI); AIP by diagnosis, sex, BMI, CRP, and uric acid; triglycerides by diagnosis (higher in MS without <span class="disease" id="28152396-5-195-205">depression</span>), age, BMI and uric acid; ferritin by diagnosis (higher in MS), sex, CRP, and <span class="gene" id="28152396-5-284-291">albumin</span>; and…	28152396	2017
ALB	213	Mental Depression	C0011570	0.07	Biomarker	disease	BEFREE	According to many studies, lower <span class="gene" id="31066604-2-33-46">serum albumin</span> may be associated with <span class="disease" id="31066604-2-70-80">depression</span> in various groups of psychiatric and non-psychiatric patients, as well as with attempted suicide.	31066604	2019
ALB	213	Mental Depression	C0011570	0.07	Biomarker	disease	BEFREE	Twelve features were selected to compose the optimal feature sets, including body temperature (T), glucose (GLU), creatine kinase (CK), <span class="gene" id="30095631-5-136-143">albumin</span> (<span class="gene" id="30095631-5-145-148">ALB</span>), hydroxybutyrate dehydrogenase (HBDH), blood urea nitrogen (BUN), uric Acid (UA), creatinine (Crea), cholesterol (TC), total protein (TP), pulse (P),…	30095631	2018
ALB	213	Mental Depression	C0011570	0.07	Biomarker	disease	BEFREE	Gait speed, hemoglobin, <span class="gene" id="29707115-3-24-37">serum albumin</span>, exhaustion, and <span class="disease" id="29707115-3-55-65">depression</span> were significantly worse in patients with all types of cancers than in pair-matched controls.	29707115	2018
ALB	213	Mental Depression	C0011570	0.07	AlteredExpression	disease	BEFREE	The Mini-BESTest score was lower in patients with lower serum hemoglobin (r = 0.396, p = 0.001) and <span class="gene" id="31486982-9-100-107">albumin</span> levels (r = 0.440, p &lt; 0.001), severe disease-related symptoms (r = - 0.39, p = 0.02), and <span class="disease" id="31486982-9-199-209">depression</span> (r = - 0.538, p &lt; 0.001).	31486982	2020
ALB	213	Mental Depression	C0011570	0.07	Biomarker	disease	BEFREE	This study was carried out in order to know whether <span class="disease" id="30925322-2-52-62">depression</span> and its related parameters in the SLE patients enhanced the production of autoantibodies against 16α-OHE&lt;sub&gt;1&lt;/sub&gt;-<span class="gene" id="30925322-2-180-187">albumin</span> (A) complexes.	30925322	2019
ALB	213	Endogenous depression	C0011573	0.3	Biomarker	disease	CTD_human	Lower total serum protein, albumin, and beta- and gamma-globulin in major and treatment-resistant depression: effects of antidepressant treatments.	9029664	1996
ALB	213	Depressive disorder	C0011581	0.37	Biomarker	disease	CTD_human	Lower total serum protein, albumin, and beta- and gamma-globulin in major and treatment-resistant depression: effects of antidepressant treatments.	9029664	1996
ALB	213	Depressive disorder	C0011581	0.37	Biomarker	disease	BEFREE	According to many studies, lower <span class="gene" id="31066604-2-33-46">serum albumin</span> may be associated with <span class="disease" id="31066604-2-70-80">depression</span> in various groups of psychiatric and non-psychiatric patients, as well as with attempted suicide.	31066604	2019
ALB	213	Depressive disorder	C0011581	0.37	Biomarker	disease	BEFREE	Gait speed, hemoglobin, <span class="gene" id="29707115-3-24-37">serum albumin</span>, exhaustion, and <span class="disease" id="29707115-3-55-65">depression</span> were significantly worse in patients with all types of cancers than in pair-matched controls.	29707115	2018
ALB	213	Depressive disorder	C0011581	0.37	Biomarker	disease	BEFREE	HOMA2IR and insulin were predicted by diagnosis (increased in MS), age and body mass index (BMI); AIP by diagnosis, sex, BMI, CRP, and uric acid; triglycerides by diagnosis (higher in MS without <span class="disease" id="28152396-5-195-205">depression</span>), age, BMI and uric acid; ferritin by diagnosis (higher in MS), sex, CRP, and <span class="gene" id="28152396-5-284-291">albumin</span>; and…	28152396	2017
ALB	213	Depressive disorder	C0011581	0.37	AlteredExpression	disease	BEFREE	The Mini-BESTest score was lower in patients with lower serum hemoglobin (r = 0.396, p = 0.001) and <span class="gene" id="31486982-9-100-107">albumin</span> levels (r = 0.440, p &lt; 0.001), severe disease-related symptoms (r = - 0.39, p = 0.02), and <span class="disease" id="31486982-9-199-209">depression</span> (r = - 0.538, p &lt; 0.001).	31486982	2020
ALB	213	Depressive disorder	C0011581	0.37	Biomarker	disease	BEFREE	This study was carried out in order to know whether <span class="disease" id="30925322-2-52-62">depression</span> and its related parameters in the SLE patients enhanced the production of autoantibodies against 16α-OHE&lt;sub&gt;1&lt;/sub&gt;-<span class="gene" id="30925322-2-180-187">albumin</span> (A) complexes.	30925322	2019
ALB	213	Depressive disorder	C0011581	0.37	Biomarker	disease	BEFREE	Twelve features were selected to compose the optimal feature sets, including body temperature (T), glucose (GLU), creatine kinase (CK), <span class="gene" id="30095631-5-136-143">albumin</span> (<span class="gene" id="30095631-5-145-148">ALB</span>), hydroxybutyrate dehydrogenase (HBDH), blood urea nitrogen (BUN), uric Acid (UA), creatinine (Crea), cholesterol (TC), total protein (TP), pulse (P),…	30095631	2018
ALB	213	Encephalitis	C0014038	0.01	AlteredExpression	disease	BEFREE	Serum bilirubin and <span class="gene" id="30497071-4-20-27">albumin</span> levels were both significantly lower in anti-NMDAR encephalitis than in CTLs, and serum bilirubin levels were significantly lower in anti-NMDAR encephalitis than in cryptococcal <span class="disease" id="30497071-4-206-218">encephalitis</span>.	30497071	2018
ALB	213	Encephalomyelitis	C0014070	0.03	Biomarker	disease	BEFREE	Effects of catalase on the histologic lesions of <span class="disease" id="9811889-5-49-52">EAE</span> were measured by computerized analysis of the myelin sheath area (for demyelination), optic disc area (for optic nerve head swelling), extent of the cellular infiltrate, extravasated <span class="gene" id="9811889-5-236-249">serum albumin</span> labeled by immunogold (for blood-brain barrier dis…	9811889	1998
ALB	213	Encephalomyelitis	C0014070	0.03	Biomarker	disease	BEFREE	The effects of antioxidant genes (ECSOD and catalase) on the histologic lesions of <span class="disease" id="17242675-4-83-86">EAE</span> were measured by computerized analysis of myelin area, optic disc area, extent of the cellular infiltrate, cerium derived H(2)O(2) reaction product and extravasation of <span class="gene" id="17242675-4-256-269">serum albumin</span> detected by immunogold.	17242675	2007
ALB	213	Encephalomyelitis	C0014070	0.03	Biomarker	disease	BEFREE	Sham-<span class="disease" id="30006713-5-5-8">EAE</span> mice are immunized with bovine <span class="gene" id="30006713-5-40-53">serum albumin</span> <span class="negexp">instead of</span> MOG&lt;sub&gt;35-55&lt;/sub&gt;.	30006713	2018
ALB	213	Epilepsy	C0014544	0.34	Biomarker	disease	BEFREE	The ratio of urine <span class="gene" id="29593629-7-19-26">albumin</span> to creatine and OCT findings showed that patients with <span class="disease" id="29593629-7-82-90">epilepsy</span> had higher abnormal microalbuminuria and narrowing retinal vein diameters, respectively.	29593629	2018
ALB	213	Epilepsy	C0014544	0.34	AlteredExpression	disease	BEFREE	Using immunohistochemistry, we investigated the expression of 6 markers (CD163, human leukocyte antigen-antigen D related, glial fibrillary acid protein, hypoxia-inducible factor-1α [HIF-1α], immunoglobulin G, and <span class="gene" id="28087824-2-214-221">albumin</span>) in the hippocampus, amygdala, and medulla in 58 postmortem cases: 28 SUDEP (definite and probable), 12 <span class="disease" i…	28087824	2017
ALB	213	Epilepsy	C0014544	0.34	Biomarker	disease	CTD_human	Lasting blood-brain barrier disruption induces epileptic focus in the rat somatosensory cortex.	15356194	2004
ALB	213	Epilepsy	C0014544	0.34	Biomarker	disease	CTD_human	TGF-beta receptor-mediated albumin uptake into astrocytes is involved in neocortical epileptogenesis.	17121744	2007
ALB	213	Glioblastoma	C0017636	0.05	Biomarker	disease	BEFREE	Radioiodine-labeled anti-epidermal growth factor receptor binding bovine <span class="gene" id="28901480-0-73-86">serum albumin</span>-polycaprolactone for targeting imaging of <span class="disease" id="28901480-0-129-141">glioblastoma</span>.	28901480	2017
ALB	213	Glioblastoma	C0017636	0.05	Biomarker	disease	BEFREE	LinTT1 functionalization also resulted in increased <span class="disease" id="31255690-5-52-55">GBM</span> delivery of other types of systemically-administered nanoparticles: silver nanoparticles and <span class="gene" id="31255690-5-149-156">albumin</span>-paclitaxel nanoparticles.	31255690	2019
ALB	213	Glioblastoma	C0017636	0.05	Biomarker	disease	BEFREE	CL was the best light source for improving the photodynamic action of AlClPc-loaded <span class="gene" id="28571728-6-84-91">albumin</span> nanoparticles in <span class="disease" id="28571728-6-109-121">glioblastoma</span> cells and avoiding undesirable side effects, especially at low photosensitizer doses (200mJ/cm&lt;sup&gt;2&lt;/sup&gt;).	28571728	2017
ALB	213	Glioblastoma	C0017636	0.05	Biomarker	disease	BEFREE	However, c-ZnO NPs with <span class="gene" id="29908275-6-24-31">albumin</span> and apo-transferrin both perturbed the cell cycle function, and decreased the necrotic cell death rate of <span class="disease" id="29908275-6-138-142">U373</span> cells below toxic concentration, suggesting their potential curative effect on <span class="disease" id="29908275-6-222-234">glioblastoma</span> cells.	29908275	2018
ALB	213	Glioblastoma	C0017636	0.05	Biomarker	disease	BEFREE	Integrating hyperthermia and chemotherapy using <span class="gene" id="29715088-7-48-55">albumin</span> co-embedded magnetic nanoheaters and etoposide may represent a promising therapeutic option for <span class="disease" id="29715088-7-152-164">glioblastoma</span>.	29715088	2018
ALB	213	Glioma	C0017638	0.05	Biomarker	disease	BEFREE	We demonstrated that the <span class="gene" id="29732051-5-25-32">albumin</span> nanoparticles modified with dual ligands, a transferrin receptor (TfR)-binding peptide T12 and mannose, efficiently passed through the BBB &lt;i&gt;via&lt;/i&gt; the nutrient transporters (&lt;i&gt;i.e.&lt;/i&gt;, TfR and the <span class="gene" id="29732051-5-235-242">albumin</span>-binding receptor SPARC) that were …	29732051	2018
ALB	213	Glioma	C0017638	0.05	Biomarker	disease	BEFREE	Substance P-modified human <span class="gene" id="29872625-0-27-40">serum albumin</span> nanoparticles loaded with paclitaxel for targeted therapy of <span class="disease" id="29872625-0-102-108">glioma</span>.	29872625	2018
ALB	213	Glioma	C0017638	0.05	Biomarker	disease	BEFREE	A novel glioma-targeting system based on enhancer-modified <span class="gene" id="30113810-4-59-66">albumin</span> nanoparticles was developed to safely and efficiently deliver drugs to the <span class="disease" id="30113810-4-142-148">glioma</span> regions in the brain.	30113810	2018
ALB	213	Glioma	C0017638	0.05	Biomarker	disease	BEFREE	<span class="gene" id="31219025-0-0-7">Albumin</span>-Encapsulated Platinum Nanoparticles for Targeted Photothermal Treatment of <span class="disease" id="31219025-0-83-89">Glioma</span>.	31219025	2019
ALB	213	Glioma	C0017638	0.05	Biomarker	disease	BEFREE	In this study, we evaluate tHct in acute stroke and in <span class="disease" id="29959336-3-55-61">glioma</span> models using a new approach to map tHct across the brain, a dual isotope autoradiography, based on injections of &lt;sup&gt;125&lt;/sup&gt;I-labeled <span class="gene" id="29959336-3-199-206">albumin</span> and &lt;sup&gt;99m&lt;/sup&gt;Tc-lalbeled red blood cells in the same animal.	29959336	2018
ALB	213	Membranous glomerulonephritis	C0017665	0.39	Biomarker	disease	BEFREE	Several other rare antigens have been described, including antibodies against neutral endopeptidase as a cause of antenatal <span class="disease" id="28904948-9-124-126">MN</span> and circulating cationic bovine <span class="gene" id="28904948-9-159-172">serum albumin</span> as an antigen with implications in childhood <span class="disease" id="28904948-9-218-220">MN</span>.	28904948	2017
ALB	213	Membranous glomerulonephritis	C0017665	0.39	AlteredExpression	disease	BEFREE	Among DM patients without DR, patients with <span class="disease" id="28471980-5-44-66">membranous nephropathy</span> had significantly lower levels of <span class="gene" id="28471980-5-101-114">serum albumin</span> and serum creatinine, and significantly higher levels of high-density lipoprotein and cholesterol than those with DN.In conclusion, DN patients without DR may have less serious renal …	28471980	2017
ALB	213	Membranous glomerulonephritis	C0017665	0.39	Biomarker	disease	BEFREE	These studies led to the identification of neutral endopeptidase, the type-M phospholipase A2 receptor (PLA2R), and cationic bovine <span class="gene" id="25401774-2-132-145">serum albumin</span> as target antigens of circulating and deposited antibodies in neonatal alloimmune, adult 'idiopathic', and early childhood <span class="disease" id="25401774-2-269-271">MN</span>, respectively.	25401774	2014
ALB	213	Membranous glomerulonephritis	C0017665	0.39	Biomarker	disease	CTD_human	[Experimental study on treatment of chronic renal failure with yishen qudu capsule].	11938814	2000
ALB	213	Membranous glomerulonephritis	C0017665	0.39	Biomarker	disease	CTD_human	Mesangial overload in experimental membranous nephropathy.	1342223	1992
ALB	213	Membranous glomerulonephritis	C0017665	0.39	Biomarker	disease	BEFREE	Kinetics of adaptive immunity to cationic bovine <span class="gene" id="17622271-0-49-62">serum albumin</span>-induced <span class="disease" id="17622271-0-71-93">membranous nephropathy</span>.	17622271	2007
ALB	213	Membranous glomerulonephritis	C0017665	0.39	Biomarker	disease	CTD_human	[Mechanical research on effects of yishenqing on membranous nephropathy].	12776520	2002
ALB	213	Membranous glomerulonephritis	C0017665	0.39	AlteredExpression	disease	BEFREE	Significant renal dysfunction was observed in <span class="disease" id="27008597-5-46-49">MGN</span> rats; comparatively, 4-week CM administration strongly decreased the levels of 24 h urine protein, total cholesterol, triglyceride, blood urea nitrogen and serum creatinine, and increased the levels of <span class="gene" id="27008597-5-252-265">serum albumin</span> and total serum protein.	27008597	2016
ALB	213	Membranous glomerulonephritis	C0017665	0.39	AlteredExpression	disease	BEFREE	Heparanase activity, <span class="gene" id="22187315-3-21-28">albumin</span>, HS and creatinine were measured in the urine of patients with T1D (n=58) or T2D (n=31), in patients with <span class="disease" id="22187315-3-135-138">MGP</span> (n=52) and in healthy controls (n=10).	22187315	2012
ALB	213	Membranous glomerulonephritis	C0017665	0.39	Biomarker	disease	CTD_human	Effects of FK506 on experimental membranous glomerulonephritis induced by cationized bovine serum albumin in rats.	9794552	1998
ALB	213	Membranous glomerulonephritis	C0017665	0.39	Biomarker	disease	BEFREE	The experimental <span class="disease" id="29725902-3-17-20">MGN</span> rat models induced by cationic bovine <span class="gene" id="29725902-3-59-72">serum albumin</span> were established by a modified Border's method and applied in the pharmacodynamics study of ME BSA NPs.	29725902	2018
ALB	213	Membranous glomerulonephritis	C0017665	0.39	AlteredExpression	disease	BEFREE	Kidney function was assessed by proteinuria for 24 hours, <span class="gene" id="27179439-4-58-71">serum albumin</span>, blood urea nitrogen (BUN), serum creatine, serum cystatin C. We assessed the correlation between anti-PLA2R antibody levels and clinical parameter in the <span class="disease" id="27179439-4-227-230">PMN</span> patients.	27179439	2016
ALB	213	Membranous glomerulonephritis	C0017665	0.39	Biomarker	disease	CTD_human	Kinetics of adaptive immunity to cationic bovine serum albumin-induced membranous nephropathy.	17622271	2007
ALB	213	Membranous glomerulonephritis	C0017665	0.39	Biomarker	disease	BEFREE	It is remarkable that experimental models such as Heymann nephritis and cationic bovine <span class="gene" id="28597189-4-88-101">serum albumin</span>-induced <span class="disease" id="28597189-4-110-112">MN</span> in the rabbit predicted the pathomechanisms of the human glomerulopathy.	28597189	2017
ALB	213	Membranous glomerulonephritis	C0017665	0.39	Biomarker	disease	CTD_human	Mouse model of membranous nephropathy induced by cationic bovine serum albumin: antigen dose-response relations and strain differences.	15385633	2004
ALB	213	Focal glomerulosclerosis	C0017668	0.03	Biomarker	disease	BEFREE	We describe for the first time the presence of very low-molecular-mass <span class="gene" id="19781833-12-71-78">albumin</span> fragments in plasma of patients with <span class="disease" id="19781833-12-116-120">FSGS</span> with podocyte protein mutations that are absent in patients with idiopathic <span class="disease" id="19781833-12-197-201">FSGS</span> or healthy individuals.	19781833	2009
ALB	213	Focal glomerulosclerosis	C0017668	0.03	Biomarker	disease	BEFREE	Both the <span class="disease" id="31438882-11-9-13">FSGS</span>&lt;sup&gt;+&lt;/sup&gt; and aFSL&lt;sup&gt;+&lt;/sup&gt; groups had higher levels of proteinuria and lower <span class="gene" id="31438882-11-97-104">albumin</span> levels than the FSL&lt;sup&gt;-&lt;/sup&gt; group.	31438882	2019
ALB	213	Focal glomerulosclerosis	C0017668	0.03	AlteredExpression	disease	BEFREE	A correlation between WNT4 gene expression and <span class="gene" id="31067548-10-47-60">serum albumin</span> and cholesterol levels was observed in patients with <span class="disease" id="31067548-10-114-118">FSGS</span>, while WNT4 mRNA levels correlated with plasma sodium in patients diagnosed with LN.	31067548	2019
ALB	213	Hepatic Encephalopathy	C0019151	0.09	AlteredExpression	disease	BEFREE	This study aimed to explore the association of serum <span class="gene" id="31636711-4-53-56">ALB</span> level with the development of overt <span class="disease" id="31636711-4-93-95">HE</span> and <span class="disease" id="31636711-4-100-102">HE</span>-associated mortality during hospitalization.	31636711	2019
ALB	213	Hepatic Encephalopathy	C0019151	0.09	Biomarker	disease	BEFREE	On multivariate analysis, shunt size &gt; 8 mm (p = 0.001), history of <span class="disease" id="29872892-9-69-71">HE</span> prior to TIPS (p = 0.006), and low <span class="gene" id="29872892-9-107-120">serum albumin</span> (≤ 2.5 g/dL) (p = 0.022) remained independent predictors of RHE, controlling for age and Model for End-Stage Liver Disease score.	29872892	2018
ALB	213	Hepatic Encephalopathy	C0019151	0.09	Biomarker	disease	BEFREE	Total bilirubin, <span class="gene" id="30367628-6-17-24">albumin</span> and <span class="disease" id="30367628-6-29-51">hepatic encephalopathy</span> were independent prognostic markers of survival.	30367628	2018
ALB	213	Hepatic Encephalopathy	C0019151	0.09	Biomarker	disease	BEFREE	In the competing risk analysis, both intermediate- (subhazard ratio (sHR) 2.01 (95% CI 1.00-4.14); P = .048) and high-risk groups (sHR 4.67 (95% CI 2.19-9.98); P = .0001) were associated with the first <span class="disease" id="31729816-7-202-204">HE</span> episode, together with age and <span class="gene" id="31729816-7-236-243">albumin</span>.	31729816	2019
ALB	213	Hepatic Encephalopathy	C0019151	0.09	Biomarker	disease	BEFREE	In prospective randomized controlled trial, 120 patients with overt <span class="disease" id="27885712-3-68-70">HE</span> were randomized in two groups: group A lactulose plus <span class="gene" id="27885712-3-125-132">albumin</span> (n = 60) and group B lactulose alone (n = 60).	27885712	2017
ALB	213	Hepatic Encephalopathy	C0019151	0.09	Biomarker	disease	BEFREE	Analysing separately the causes of inpatient admission, patients treated with <span class="gene" id="30230204-8-78-85">albumin</span> showed a reduction in the incidence of overt <span class="disease" id="30230204-8-131-153">hepatic encephalopathy</span>, ascites, spontaneous bacterial peritonitis (SBP) and non-SBP infections.	30230204	2019
ALB	213	Hepatic Encephalopathy	C0019151	0.09	Biomarker	disease	BEFREE	Biochemical analysis of the blood revealed hyperammonemia, increases in liver enzymes, and a decrease in <span class="gene" id="31173796-7-105-112">albumin</span> indicating liver damage and induction of cirrhotic <span class="disease" id="31173796-7-164-166">HE</span>.	31173796	2019
ALB	213	Hepatic Encephalopathy	C0019151	0.09	Biomarker	disease	BEFREE	Our retrospective study also suggested that <span class="gene" id="31596729-7-44-51">albumin</span> infusion improved the outcomes of cirrhotic patients regardless of overt <span class="disease" id="31596729-7-125-127">HE</span>.	31596729	2019
ALB	213	Huntington Disease	C0020179	0.1	Biomarker	disease	BEFREE	Cox proportional hazards analyses revealed that lower body mass index (hazard ratio [HR] = 0.89, 95% confidence interval [CI] = 0.82-0.98, P = 0.03) and prior stroke (HR = 2.34, 95%CI = 1.10-4.85, P = 0.03) were independent predictors of all-cause death, and lower <span class="gene" id="28593656-7-265-278">serum albumin</span> (HR = 0.44, 95%CI = 0.22-0.92, P = 0.03) along with currently smoking …	28593656	2017
ALB	213	Huntington Disease	C0020179	0.1	Biomarker	disease	BEFREE	Serum protein and <span class="gene" id="29148022-9-18-25">albumin</span> were higher in <span class="disease" id="29148022-9-41-43">HD</span> patients than in PD patients.	29148022	2017
ALB	213	Huntington Disease	C0020179	0.1	Biomarker	disease	BEFREE	In hemodialysis (<span class="disease" id="30212837-1-17-19">HD</span>) patients, the bromcresol green (BCG) assay overestimates, whereas the bromcresol purple (BCP) assay underestimates <span class="gene" id="30212837-1-136-143">albumin</span> concentration.	30212837	2018
ALB	213	Huntington Disease	C0020179	0.1	Biomarker	disease	BEFREE	We studied serum concentrations of C-reactive protein (CRP) and low <span class="gene" id="24957738-2-68-75">albumin</span> as positive and negative acute-phase proteins in <span class="disease" id="24957738-2-125-127">HD</span>.	24957738	2014
ALB	213	Huntington Disease	C0020179	0.1	Biomarker	disease	BEFREE	<span class="gene" id="28853704-1-0-7">Albumin</span>-corrected calcium (cCa) is recommended over ionized calcium (iCa) in hemodialysis (<span class="disease" id="28853704-1-91-93">HD</span>) patients per the Kidney Disease: Improving Global Outcomes position statements due to cost and feasibility.	28853704	2018
ALB	213	Huntington Disease	C0020179	0.1	AlteredExpression	disease	BEFREE	In our study, levels of <span class="gene" id="31494747-8-24-29">HSAox</span> and total AGEs are similar in diabetic and non-diabetic <span class="disease" id="31494747-8-86-88">HD</span> patients.	31494747	2019
ALB	213	Huntington Disease	C0020179	0.1	Biomarker	disease	BEFREE	As the variability may reflect impaired homeostatic regulation, we assessed <span class="gene" id="28953942-2-76-83">albumin</span> variability over time in chronic hemodialysis (<span class="disease" id="28953942-2-131-133">HD</span>) patients.	28953942	2017
ALB	213	Huntington Disease	C0020179	0.1	Biomarker	disease	BEFREE	Resulting from this model, WBC and RBC count, MCHC and <span class="gene" id="31185926-17-55-68">serum albumin</span> are factors significantly affecting survival time of <span class="disease" id="31185926-17-122-124">HD</span> patients.	31185926	2019
ALB	213	Huntington Disease	C0020179	0.1	AlteredExpression	disease	BEFREE	Pre-HD <span class="gene" id="29295748-12-7-14">albumin</span> and creatinine levels are more accurate than post-HD levels and other nutritional indices in predicting one-year and five-year mortalities in <span class="disease" id="29295748-12-157-159">HD</span> patients.	29295748	2019
ALB	213	Huntington Disease	C0020179	0.1	Biomarker	disease	BEFREE	<span class="gene" id="28542419-7-0-7">Albumin</span> separated from hypoalbuminemic <span class="disease" id="28542419-7-39-41">HD</span> patients increased endothelial mRNA expression of cytokines and adhesion molecules, and augmented secretion of IL-6.	28542419	2017
ALB	213	Huntington Disease	C0020179	0.1	Biomarker	disease	BEFREE	In conclusion, bone fracture incidence in <span class="disease" id="31489503-8-42-44">HD</span> patients is high and its risk increases with age, female gender, lower <span class="gene" id="31489503-8-116-129">serum albumin</span>, and with the presence of more VC.	31489503	2020
ALB	213	Huntington Disease	C0020179	0.1	Biomarker	disease	BEFREE	Therefore, the purpose of this observational study was to analyze the association of <span class="gene" id="28452109-4-85-92">albumin</span> leakage with mortality in 690 <span class="disease" id="28452109-4-123-125">HD</span> patients who survived one year after enrollment.	28452109	2017
ALB	213	Hydrocephalus, Normal Pressure	C0020258	0.01	Biomarker	disease	BEFREE	Compared with their corresponding controls and unlike patients with He-v, patients with <span class="disease" id="31059212-8-88-91">NPH</span> (age ≤ 50 years) had significant increases in CSF protein (241%, p &lt; 0.001), CSF <span class="gene" id="31059212-8-173-180">albumin</span> (246%, p &lt; 0.001), CSF IgG (328%, p &lt; 0.001), and CSF:serum IgG (321%, p &lt; 0.001) and CSF:<span class="ge…	31059212	2019
ALB	213	Multiple Sclerosis	C0026769	0.06	Biomarker	disease	BEFREE	In conclusion, ferritin, <span class="gene" id="27026183-9-25-32">albumin</span>, and biomarkers of IO&NS, such as CL-LOOH, AOPP, TRAP, and NOx were predictors of <span class="disease" id="27026183-9-115-117">MS</span> diagnosis, whereas <span class="gene" id="27026183-9-137-144">albumin</span> and AOPP were predictors that differentiated RRMS from the progressive clinical forms of <span class="d…	27026183	2017
ALB	213	Multiple Sclerosis	C0026769	0.06	Biomarker	disease	BEFREE	Furthermore, in <span class="disease" id="29059249-9-16-18">MS</span> there was <span class="negexp">no linear relationship</span> between the numbers of OCBs, CSF lymphocytes, CSF IgG, and IgG Index, and between serum IgG and <span class="gene" id="29059249-9-148-161">serum albumin</span>, but significant correlation between IgG in CSF and serum, and between CSF IgG and CSF albumin.	29059249	2017
ALB	213	Multiple Sclerosis	C0026769	0.06	Biomarker	disease	BEFREE	Our aim was to retrospectively determine the additional value of the kappa and lambda index (CSF FLC/serum FLC)/(CSF <span class="gene" id="31710409-2-117-124">albumin</span>/<span class="gene" id="31710409-2-125-138">serum albumin</span>) in predicting a <span class="disease" id="31710409-2-156-174">multiple sclerosis</span> (<span class="disease" id="31710409-2-176-178">MS</span>) diagnosis in …	31710409	2020
ALB	213	Multiple Sclerosis	C0026769	0.06	Biomarker	disease	BEFREE	We collected clinical/paraclinical features (gender, age at onset, clinical course, early <span class="disease" id="30738877-5-90-92">MS</span> treatments (within 1 year), gadolinium-enhancing (Gd+) lesions), calculated K index (ratio CSF-serum KFLC and <span class="gene" id="30738877-5-203-210">albumin</span>), and <span class="disease" id="30738877-5-217-219">MS</span> severity score (MSSS) at …	30738877	2019
ALB	213	Multiple Sclerosis	C0026769	0.06	AlteredExpression	disease	BEFREE	Accordingly, QAlb values and <span class="gene" id="28851393-8-29-36">albumin</span> and total protein levels were higher in pattern II and III <span class="disease" id="28851393-8-96-98">MS</span> samples than in pattern I <span class="disease" id="28851393-8-125-127">MS</span> samples (P &lt; 0.005, P &lt; 0.009 and P &lt; 0.006, respectively).	28851393	2017
ALB	213	Multiple Sclerosis	C0026769	0.06	AlteredExpression	disease	BEFREE	Cerebrospinal fluid and serum levels of interleukin-8 in patients with <span class="disease" id="28619424-0-71-89">multiple sclerosis</span> and its correlation with Q-<span class="gene" id="28619424-0-117-124">albumin</span>.	28619424	2017
ALB	213	Myotonic Dystrophy	C0027126	0.02	Biomarker	disease	BEFREE	As the <span class="gene" id="26501102-7-7-10">HSA</span>(LR) model for <span class="disease" id="26501102-7-25-43">myotonic dystrophy</span> (DM1) shows similar Clc-1 defects, this study demonstrates that both splice errors and translation defects are required for DM1 pathology to manifest.	26501102	2015
ALB	213	Neuroblastoma	C0027819	0.06	Biomarker	disease	BEFREE	Secreted protein acidic and rich in cysteine (SPARC) induces lipotoxicity in <span class="disease" id="27776337-0-77-90">neuroblastoma</span> by regulating transport of <span class="gene" id="27776337-0-118-125">albumin</span> complexed with fatty acids.	27776337	2016
ALB	213	Neuroblastoma	C0027819	0.06	Biomarker	disease	BEFREE	With the aim to obtain a site-specific doxorubicin (DOX) delivery in <span class="disease" id="30583524-1-69-82">neuroblastoma</span> SH-SY5Y cells, we designed an hybrid nanocarrier combining graphene oxide (GO) and magnetic iron oxide nanoparticles (MNPs), acting as core elements, and a curcumin⁻human <span class="gene" id="30583524-1-254-267">serum albumin</span> conjugate as functional coatin…	30583524	2018
ALB	213	Neuroblastoma	C0027819	0.06	Biomarker	disease	BEFREE	STATEMENT OF SIGNIFICANCE: In this study, we prepared RVG peptide and IRDye800-conjugated bovine <span class="gene" id="30669004-9-97-110">serum albumin</span>-coated triangular gadolinium oxide nanoplates (RVG&IRDye800-Gd&lt;sub&gt;2&lt;/sub&gt;O&lt;sub&gt;3&lt;/sub&gt; TNs) as a targeting MRI agent for the diagnosis of <span class="disease" id="30669004-9-250-263">neuroblastoma</span> preoperat…	30669004	2019
ALB	213	Neuroblastoma	C0027819	0.06	Biomarker	disease	BEFREE	Comparative binding of Swertiamarin with human <span class="gene" id="31755370-0-47-60">serum albumin</span> and α-1 glycoprotein and its cytotoxicity against <span class="disease" id="31755370-0-111-124">neuroblastoma</span> cells.	31755370	2019
ALB	213	Neuroblastoma	C0027819	0.06	AlteredExpression	disease	BEFREE	While many physiological effects of estrogens (E) are due to regulation of gene transcription by liganded estrogen receptors (ERs), several effects are also mediated, at least in part, by rapid non-genomic actions of E. Though the relative importance of rapid versus genomic effects in the central nervous system is controversial, we showed previously that membrane-limited effects of E, initiated b…	24121066	2014
ALB	213	Neuroblastoma	C0027819	0.06	AlteredExpression	disease	BEFREE	Thus, in spite of high circulating levels, K3-<span class="gene" id="14605672-12-46-49">HSA</span> may be unable to displace the <span class="disease" id="14605672-12-80-82">NB</span> proangiogenic switch.	14605672	2003
ALB	213	Parkinson Disease	C0030567	0.03	Biomarker	disease	BEFREE	&lt;b&gt;Abbreviations:&lt;/b&gt; BSA: bovine <span class="gene" id="31060423-11-34-47">serum albumin</span>; CCCP: carbonyl cyanide m-chlorophenylhydrazone; DMEM: dulbecco's Modified Eagle's Medium; DNP: 2,4-dinitrophenol; FBS: fetal bovine serum; FCCP: carbonyl cyanide-4-(trifluoromethoxy)phenylhydrazone; GSH: glutathione; HBSS: Hanks' balanced salt solution; mtKeima: mitochondria-targeted mono…	31060423	2019
ALB	213	Parkinson Disease	C0030567	0.03	AlteredExpression	disease	BEFREE	Inclusion of bovine <span class="gene" id="18061150-5-20-33">serum albumin</span> in the assay increased enzyme activity but lessened discrimination between <span class="disease" id="18061150-5-109-111">PD</span> and controls.	18061150	2008
ALB	213	Parkinson Disease	C0030567	0.03	Biomarker	disease	BEFREE	Multivariable logistic regression showed that the levels of serum UA (P = 0.001, adjusted OR 0.993, 95% CI 0.988-0.997) and <span class="gene" id="27878402-7-124-131">albumin</span> (P = 0.000, adjusted OR 0.513, 95% CI 0.425-0.620) were independent risk factors in <span class="disease" id="27878402-7-216-218">PD</span>.	27878402	2017
ALB	213	Schizophrenia	C0036341	0.02	AlteredExpression	disease	BEFREE	<span class="gene" id="30316171-9-0-13">Serum albumin</span> levels were negatively correlated with the depressive score of PANSS in patients with <span class="disease" id="30316171-9-100-113">schizophrenia</span> (r = -0.37, p = 0.03).	30316171	2018
ALB	213	Schizophrenia	C0036341	0.02	Biomarker	disease	BEFREE	Our findings suggest that <span class="gene" id="31400341-9-26-33">albumin</span>-SH content and reactivity is modulated by ZIP towards an increased antioxidant defense capacity in circulation, as opposed to CLZ, which can contribute to the safer, more effective treatment of <span class="disease" id="31400341-9-228-241">schizophrenia</span>.	31400341	2019
ALB	213	Scrub Typhus	C0036472	0.01	AlteredExpression	disease	BEFREE	Multivariate analysis showed that age, presence of CKD, <span class="gene" id="28298367-12-56-69">serum albumin</span> level and time to hospital presentation after symptom onset were independent predictors of AKI in patients with <span class="disease" id="28298367-12-182-194">scrub typhus</span>.	28298367	2017
ALB	213	Seizures	C0036572	0.06	AlteredExpression	phenotype	BEFREE	Specifically, infusion of the serum protein <span class="gene" id="31801886-5-44-51">albumin</span> into the young rodent brain (mimicking BBB leakiness) induced astrocytic TGFβ signaling and an aged brain phenotype including aberrant electrocorticographic activity, vulnerability to <span class="disease" id="31801886-5-236-244">seizures</span>, and cognitive impairment.	31801886	2019
ALB	213	Seizures	C0036572	0.06	Biomarker	phenotype	BEFREE	Objective The therapeutic efficacy of anterior thalamic nuclei deep brain stimulation (ATN-DBS) against <span class="disease" id="28918702-1-104-112">seizures</span> has been largely accepted; however, the effects of ATN-DBS on disruption of the blood-brain barrier (BBB), <span class="gene" id="28918702-1-220-227">albumin</span> extravasation, inflammation and apoptosis still remain unclear.	28918702	2017
ALB	213	Seizures	C0036572	0.06	Biomarker	phenotype	BEFREE	We observed only 18 brief nonconvulsive <span class="disease" id="30740690-10-40-48">seizures</span> in 11 of 29 control mice (median <span class="disease" id="30740690-10-82-89">seizure</span> count of 0) infused with vehicle (n = 4), normal CSF obtained from patients with noninflammatory central nervous system (CNS) conditions (n = 12), polyclonal rabbit IgG (n = 7), <span class="gene" id="3074…	30740690	2019
ALB	213	Seizures	C0036572	0.06	Biomarker	phenotype	BEFREE	This <span class="gene" id="18199998-2-5-12">albumin</span>-BChE prevented <span class="disease" id="18199998-2-28-36">seizures</span> in rats given a normally lethal cocaine injection (100 mg/kg, i.p.), lowered brain cocaine levels even when administered after the drug, and provided rescue after <span class="disease" id="18199998-2-200-211">convulsions</span> commenced.	18199998	2008
ALB	213	Seizures	C0036572	0.06	AlteredExpression	phenotype	BEFREE	Whereas elevated lactate levels are transient and observed only up to 72 hours after a <span class="disease" id="29110774-7-87-94">seizure</span>, tau levels and <span class="gene" id="29110774-7-111-118">albumin</span> quotients remain increased for 9-14 days.	29110774	2017
ALB	213	Seizures	C0036572	0.06	Biomarker	phenotype	BEFREE	Our data suggest that neither acute-induced nor chronic <span class="disease" id="20599815-12-56-64">seizures</span> correlate with WBC brain parenchymal migration while <span class="gene" id="20599815-12-118-125">albumin</span> and IgG brain leakage is a hallmark of acute and chronic <span class="disease" id="20599815-12-183-191">seizures</span>.	20599815	2010
ALB	213	Status Epilepticus	C0038220	0.01	Biomarker	disease	BEFREE	Pilocarpine induced generalised <span class="disease" id="30755225-8-32-34">SE</span> in all animals, causing neuronal damage, and systemic treatment with Ac&lt;sub&gt;2-26&lt;/sub&gt; decreased neuronal degeneration and <span class="gene" id="30755225-8-158-165">albumin</span> levels in the hippocampus.	30755225	2019
ALB	213	Cerebrovascular accident	C0038454	0.4	Biomarker	group	BEFREE	Stimulating brain recovery after <span class="disease" id="30458203-0-33-39">stroke</span> using theranostic <span class="gene" id="30458203-0-58-65">albumin</span> nanocarriers loaded with nerve growth factor in combination therapy.	30458203	2019
ALB	213	Cerebrovascular accident	C0038454	0.4	Biomarker	group	BEFREE	Linear regression predicted factors for 34% of the variance in <span class="gene" id="28988219-7-63-70">albumin</span> were activities of daily living (ADL), gender, <span class="disease" id="28988219-7-118-124">stroke</span> and cancer.	28988219	2018
ALB	213	Cerebrovascular accident	C0038454	0.4	Biomarker	group	CTD_human	After adjusting for the tPA effect, the probability of good outcome (defined as modified Rankin Scale 0 to 1 or NIH <span class="disease" id="16809570-9-116-122">Stroke</span> Scale 0 to 1 at 3 months) at the highest three <span class="gene" id="16809570-9-170-173">ALB</span> doses was 81% greater than in the lower dose-tiers (relative risk [RR], 1.81; 95% confidence interval [CI], 1.11 to 2.94) …	16809570	2006
ALB	213	Cerebrovascular accident	C0038454	0.4	Biomarker	group	BEFREE	Adjustments were made for: age; gender; history of <span class="disease" id="31498021-6-51-57">stroke</span> and hypertension; systolic blood pressure; lipid-lowering, antiplatelet and antihypertensive medications; laboratory profiles including hemoglobin, <span class="gene" id="31498021-6-206-219">serum albumin</span>, calcium, triglyceride, total and low-density lipoprotein cholesterol; and apo…	31498021	2019
ALB	213	Cerebrovascular accident	C0038454	0.4	Biomarker	group	BEFREE	We identified 4 risk factors for acute heart failure after <span class="disease" id="30930241-8-59-65">stroke</span>: atrial fibrillation (odds ratio [OR], 5.9; 95% confidence interval [CI], 2.5-14.0; P &lt; .001), history of cardiac disease (OR, 3.6; 95% CI, 1.3-9.1; P = .01), Glasgow Coma Scale score ≤ 8 (OR, 4.5; 95% CI, 1.7-12.0; P = .003), and <span class="gene" id="30930241-8-297-310">serum…	30930241	2019
ALB	213	Cerebrovascular accident	C0038454	0.4	AlteredExpression	group	BEFREE	Relatively low <span class="gene" id="30249938-3-15-28">serum albumin</span> levels are associated with the development of several geriatric diseases, including <span class="disease" id="30249938-3-113-119">stroke</span> and poor cognitive performance.	30249938	2018
ALB	213	Cerebrovascular accident	C0038454	0.4	Biomarker	group	CTD_human	Risk factors for incident stroke among patients with end-stage renal disease.	14514741	2003
ALB	213	Cerebrovascular accident	C0038454	0.4	Biomarker	group	BEFREE	The ability of cardiovascular biomarkers to predict the incidence of <span class="disease" id="29386475-1-69-75">stroke</span> subtypes remains ill-defined in the general population.Methods and Results:The blood levels of B-type natriuretic peptide (BNP) and high-sensitivity C-reactive protein (hs-CRP) and urinary <span class="gene" id="29386475-1-265-272">albumin</span> corrected by urinary crea…	29386475	2018
ALB	213	Cerebrovascular accident	C0038454	0.4	Biomarker	group	BEFREE	Using the <span class="gene" id="27593522-3-10-17">albumin</span> in acute stroke (ALIAS) trials dataset, patients with anterior circulation <span class="disease" id="27593522-3-93-99">stroke</span> were included for analysis.	27593522	2017
ALB	213	Cerebrovascular accident	C0038454	0.4	Biomarker	group	BEFREE	Cox proportional hazard analysis revealed that high IS/low <span class="gene" id="30464134-7-59-66">albumin</span> (hazard ratio (HR): 5.33; 95% confidence interval (CI): 1.71-16.5; P &lt; 0.01), diastolic pressure (HR: 0.94; 95% CI: 0.91-0.98; P &lt; 0.01), prior <span class="disease" id="30464134-7-211-217">stroke</span> (HR: 4.54; 95% CI: 1.33-15.4; P = 0.01), and left ventricular ejection fra…	30464134	2019
ALB	213	Cerebrovascular accident	C0038454	0.4	AlteredExpression	group	BEFREE	Patients' characteristics (including age, gender, past history), National Institute of Health Stroke Scale and <span class="gene" id="29680945-4-111-124">serum albumin</span> level on admission, concomitant medications associated with SAP prevention (including cilostazol), and <span class="disease" id="29680945-4-228-234">stroke</span> characteristics (bilateral subcortical white matter lesion, b…	29680945	2018
ALB	213	Cerebrovascular accident	C0038454	0.4	Biomarker	group	BEFREE	Excess urinary <span class="gene" id="31047019-2-15-22">albumin</span> excretion is more strongly associated with incident <span class="disease" id="31047019-2-75-81">stroke</span> and coronary heart disease risk in black than in white individuals.	31047019	2019
ALB	213	Cerebrovascular accident	C0038454	0.4	AlteredExpression	group	BEFREE	The positive association of hypertension and <span class="gene" id="30786950-7-45-52">albumin</span> levels with cognitive functioning and the <span class="negexp">negative association</span> of <span class="disease" id="30786950-7-119-125">stroke</span> occurrence with cognitive functioning were replicated in both countries.	30786950	2019
ALB	213	Cerebrovascular accident	C0038454	0.4	Biomarker	group	BEFREE	Strong correlates predicting survival were estimated glomerular filtration rate (eGFR), <span class="gene" id="30659754-6-88-101">serum albumin</span>, extracorporeal membrane oxygenation, ventricular assist device, mechanical ventilation, peak oxygen capacity, hemodynamics, inotrope support, and type of heart disease with less predictive variables including antiarrhythmic agents, history of <spa…	30659754	2019
ALB	213	Cerebrovascular accident	C0038454	0.4	Biomarker	group	CTD_human	Oxidative and nitrosative stress in acute ischaemic stroke.	17270091	2007
ALB	213	Cerebrovascular accident	C0038454	0.4	AlteredExpression	group	BEFREE	Multiple regression analysis with the total Japanese version of the Montreal Cognitive Assessment score as the dependent variable showed that the serum albumin level, serum globulin level, serum A/G ratio, C-reactive protein, years of formal education and sex were related to the Japanese version of the Montreal Cognitive Assessment total score at the age of 70 years, and that the <span class="gen…	31461209	2019
ALB	213	Cerebrovascular accident	C0038454	0.4	Biomarker	group	BEFREE	<span class="disease" id="30114508-5-0-6">Stroke</span> onset was associated with the development and subsequent expansion of cerebrum volume, herniation, hematoma and plasma <span class="gene" id="30114508-5-126-133">albumin</span> extravasation.	30114508	2018
ALB	213	Cerebrovascular accident	C0038454	0.4	Biomarker	group	BEFREE	Univariate analysis revealed shorter ECMO duration, higher body mass index, preimplantation creatinine &gt; 100 mmol/l, lower preimplantation <span class="gene" id="30864968-5-139-152">serum albumin</span>, and the development of <span class="disease" id="30864968-5-177-183">stroke</span> or limb ischemia on ECMO to be significantly associated with mortality while on ECMO.	30864968	2020
ALB	213	Cerebrovascular accident	C0038454	0.4	Biomarker	group	CTD_human	High dose human serum albumin for the treatment of acute ischemic stroke: a safety study.	16174931	2004
ALB	213	Unipolar Depression	C0041696	0.3	Biomarker	disease	CTD_human	Lower total serum protein, albumin, and beta- and gamma-globulin in major and treatment-resistant depression: effects of antidepressant treatments.	9029664	1996
ALB	213	Vascular Diseases	C0042373	0.04	Biomarker	group	BEFREE	Associations of urinary <span class="gene" id="8086657-0-24-31">albumin</span> excretion rate with <span class="disease" id="8086657-0-52-68">vascular disease</span> in europid nondiabetic subjects.	8086657	1994
ALB	213	Vascular Diseases	C0042373	0.04	AlteredExpression	group	BEFREE	S1P bound to <span class="gene" id="28321011-10-13-20">albumin</span>, but not to apoM, induces PAI-1 expression in adipocytes, indicating that S1P can exert different properties on the pathogenesis of <span class="disease" id="28321011-10-153-170">vascular diseases</span>, depending on its vehicle.	28321011	2017
ALB	213	Vascular Diseases	C0042373	0.04	Biomarker	group	BEFREE	Therefore, it might be suggested that PTX3 is positively regulated by chronic hyperglycemia but negatively regulated by aldosterone, and is associated with urinary <span class="gene" id="29715313-10-164-171">albumin</span> excretion as a micro <span class="disease" id="29715313-10-193-205">vasculopathy</span>.	29715313	2018
ALB	213	Vascular Diseases	C0042373	0.04	Biomarker	group	BEFREE	Urinary <span class="gene" id="30422357-0-8-15">albumin</span> excretion in rheumatoid arthritis is <span class="negexp">not associated</span> with markers of <span class="disease" id="30422357-0-84-96">vasculopathy</span> in distal microvascular beds.	30422357	2019
ALB	213	Corneal Neovascularization	C0085109	0.01	Biomarker	disease	BEFREE	In summary, the encapsulation of bevacizumab in human <span class="gene" id="31228461-8-54-67">serum albumin</span> nanoparticles improved its efficacy in an animal model of <span class="disease" id="31228461-8-126-129">CNV</span>.	31228461	2019
ALB	213	Meningitis, Cryptococcal	C0085436	0.01	Biomarker	disease	BEFREE	HBV-infected <span class="disease" id="30676149-11-13-15">CM</span> population experience lower WBC, platelet and <span class="gene" id="30676149-11-62-69">albumin</span>, and higher AST and TBIL.	30676149	2019
ALB	213	Meningitis, Bacterial	C0085437	0.01	Biomarker	group	BEFREE	Serum and CSF PCT levels as well as albumin index (AI = CSF albumin/<span class="gene" id="30371098-2-68-81">serum albumin</span> × 1000) were measured from 29 <span class="disease" id="30371098-2-112-114">BM</span>, 25 viral meningitis (VM), and 47 non-meningitis patients.	30371098	2019
ALB	213	Encephalopathies	C0085584	0.34	Biomarker	group	BEFREE	<span class="gene" id="25715116-10-0-7">Albumin</span> (0.02; P = 0.001), <span class="disease" id="25715116-10-27-41">encephalopathy</span> (12.0; P = 0.04) and Hispanic ethnicity (odds ratio, 6.17; P = 0.01) were associated with death or decompensation.	25715116	2015
ALB	213	Encephalopathies	C0085584	0.34	Biomarker	group	CTD_human	<span class="gene" id="15923801-16-0-7">Albumin</span> was significantly lower among those patients who experienced <span class="disease" id="15923801-16-69-83">encephalopathy</span>, whereas age, creatinine, and ifosfamide dose were not significantly different between the 2 groups.	15923801	2005
ALB	213	Encephalopathies	C0085584	0.34	Biomarker	group	BEFREE	In univariate analysis, <span class="gene" id="30392460-6-24-31">albumin</span>, prothrombin time, prealbumin, cholinesterase and RBP were significantly altered in those with <span class="disease" id="30392460-6-127-141">encephalopathy</span> (p &lt; 0.01), but only prealbumin, cholinesterase and RBP levels were significant predictors in multivariate analysis, and each was linked to the severity …	30392460	2019
ALB	213	Encephalopathies	C0085584	0.34	Biomarker	group	BEFREE	Independent risk factors for NE in adults were pre-LT ascites, delta sodium, and post-LT hypomagnesemia, whereas in children pre-LT <span class="disease" id="29417691-8-132-146">encephalopathy</span> ≥II and <span class="gene" id="29417691-8-155-168">serum albumin</span> were associated with NE.	29417691	2018
ALB	213	Depressive Symptoms	C0086132	0.04	AlteredExpression	phenotype	BEFREE	The bromocresol green method was used to measure <span class="gene" id="28867422-5-49-62">serum albumin</span> levels and the Beck Depression Inventory method was used to measure <span class="disease" id="28867422-5-131-150">depressive symptoms</span>, with a cut off score of 20 or higher indicating likely depression.	28867422	2017
ALB	213	Depressive Symptoms	C0086132	0.04	AlteredExpression	phenotype	BEFREE	Our data suggested that decreased <span class="gene" id="30316171-11-34-47">serum albumin</span> levels may contribute to the psychopathology of schizophrenia and that a decline in <span class="gene" id="30316171-11-132-145">serum albumin</span> levels was associated with the severity of <span class="disease" id="30316171-11-189-208">depressive symptoms</span> in patients with schizophrenia.	30316171	2018
ALB	213	Depressive Symptoms	C0086132	0.04	Biomarker	phenotype	BEFREE	&lt;b&gt;Conclusions:&lt;/b&gt; Our findings indicate an inverse association between <span class="gene" id="31066604-8-73-86">serum albumin</span> and the severity of <span class="disease" id="31066604-8-107-126">depressive symptoms</span> in individuals who attempted suicide, older than 45 years.	31066604	2019
ALB	213	Depressive Symptoms	C0086132	0.04	Biomarker	phenotype	BEFREE	Other factors including urea, hemoglobin, creatinine and <span class="gene" id="31752741-10-57-70">serum albumin</span> had also association with <span class="disease" id="31752741-10-97-116">depressive symptoms</span>.	31752741	2019
ALB	213	Depressive Syndrome	C0086133	0.3	Biomarker	disease	CTD_human	Lower total serum protein, albumin, and beta- and gamma-globulin in major and treatment-resistant depression: effects of antidepressant treatments.	9029664	1996
ALB	213	Epilepsy, Cryptogenic	C0086237	0.3	Biomarker	disease	CTD_human	TGF-beta receptor-mediated albumin uptake into astrocytes is involved in neocortical epileptogenesis.	17121744	2007
ALB	213	Epilepsy, Cryptogenic	C0086237	0.3	Biomarker	disease	CTD_human	Lasting blood-brain barrier disruption induces epileptic focus in the rat somatosensory cortex.	15356194	2004
ALB	213	Polyneuropathy	C0152025	0.03	Biomarker	disease	BEFREE	In the final part of this review the molecular defects involved in proteins that transport thyroid hormone in the circulation are described: thyroxine-binding globulin (TBG), transtiretin and <span class="gene" id="14558921-6-192-199">albumin</span>, that may be associated with altered thyroid function tests and other pathologic conditions such as amyloidotic <span class="disease" id="14558921-6-…	14558921	2003
ALB	213	Polyneuropathy	C0152025	0.03	Biomarker	disease	BEFREE	We prospectively measured the serum levels of osmolality, electrolytes, total protein, <span class="gene" id="30270254-5-87-94">albumin</span>, blood urea nitrogen, glucose, and osmolality gap in the patients with acute distal <span class="disease" id="30270254-5-179-193">polyneuropathy</span> before treatments (n = 12) and those with other comprehensive neurological disorders such as multiple sc…	30270254	2018
ALB	213	Carcinoma, Neuroendocrine	C0206695	0.01	Biomarker	disease	BEFREE	<span class="disease" id="29874640-9-0-3">NEC</span> was associated with increased CSF-plasma <span class="gene" id="29874640-9-45-52">albumin</span> and raffinose ratios, reduced CSF leukocyte numbers, and increased cerebral hydration.	29874640	2018
ALB	213	Neuroendocrine Tumors	C0206754	0.02	Biomarker	group	BEFREE	Multivariable analysis identified pre-operative <span class="gene" id="30671795-10-48-55">albumin</span> (p &lt; 0.001), bleeding disorders (p &lt; 0.001), operative time (p &lt; 0.001), and having a PNET (p = 0.04) as risk factors for VTE in abdominal <span class="disease" id="30671795-10-195-198">NET</span> patients.	30671795	2019
ALB	213	Neuroendocrine Tumors	C0206754	0.02	Biomarker	group	BEFREE	The independent preoperative predictors of NHD were being female, older age, higher BMI, low <span class="gene" id="28867297-5-93-106">serum albumin</span>, &gt;10% weight loss, ASA class III/IV, and being diagnosed with a bile duct/ampullary neoplasm or <span class="disease" id="28867297-5-203-223">neuroendocrine tumor</span>.	28867297	2017
ALB	213	Mental deterioration	C0234985	0.03	Biomarker	phenotype	BEFREE	The ability of <span class="gene" id="29409811-4-15-22">albumin</span> to bind Aβ has recently been exploited in a phase II clinical trial, which showed a reduction in <span class="disease" id="29409811-4-120-137">cognitive decline</span> in AD patients undergoing <span class="gene" id="29409811-4-164-171">albumin</span>-plasma exchange.	29409811	2018
ALB	213	Mental deterioration	C0234985	0.03	Biomarker	phenotype	BEFREE	Serum cystatin C and urinary <span class="gene" id="28320132-9-29-36">albumin</span> that are early markers of chronic kidney disease might serve as early and effective markers for <span class="disease" id="28320132-9-133-150">cognitive decline</span> in older adults.	28320132	2017
ALB	213	Cerebral atrophy	C0235946	0.01	Biomarker	disease	BEFREE	Increased cerebrospinal fluid <span class="gene" id="29226779-0-30-37">albumin</span> and immunoglobulin A fractions forecast <span class="disease" id="29226779-0-78-94">cortical atrophy</span> and longitudinal functional deterioration in relapsing-remitting multiple sclerosis.	29226779	2019
ALB	213	Membranoproliferative Glomerulonephritis, Type I	C0268742	0.3	Biomarker	disease	CTD_human	Experimental proliferative glomerulonephritis in the cat.	1556257	1992
ALB	213	Membranoproliferative Glomerulonephritis, Type II	C0268743	0.3	Biomarker	disease	CTD_human	Experimental proliferative glomerulonephritis in the cat.	1556257	1992
ALB	213	Adult Glioblastoma	C0278878	0.04	Biomarker	disease	BEFREE	CL was the best light source for improving the photodynamic action of AlClPc-loaded <span class="gene" id="28571728-6-84-91">albumin</span> nanoparticles in <span class="disease" id="28571728-6-109-121">glioblastoma</span> cells and avoiding undesirable side effects, especially at low photosensitizer doses (200mJ/cm&lt;sup&gt;2&lt;/sup&gt;).	28571728	2017
ALB	213	Adult Glioblastoma	C0278878	0.04	Biomarker	disease	BEFREE	Integrating hyperthermia and chemotherapy using <span class="gene" id="29715088-7-48-55">albumin</span> co-embedded magnetic nanoheaters and etoposide may represent a promising therapeutic option for <span class="disease" id="29715088-7-152-164">glioblastoma</span>.	29715088	2018
ALB	213	Adult Glioblastoma	C0278878	0.04	Biomarker	disease	BEFREE	Radioiodine-labeled anti-epidermal growth factor receptor binding bovine <span class="gene" id="28901480-0-73-86">serum albumin</span>-polycaprolactone for targeting imaging of <span class="disease" id="28901480-0-129-141">glioblastoma</span>.	28901480	2017
ALB	213	Adult Glioblastoma	C0278878	0.04	Biomarker	disease	BEFREE	However, c-ZnO NPs with <span class="gene" id="29908275-6-24-31">albumin</span> and apo-transferrin both perturbed the cell cycle function, and decreased the necrotic cell death rate of <span class="disease" id="29908275-6-138-142">U373</span> cells below toxic concentration, suggesting their potential curative effect on <span class="disease" id="29908275-6-222-234">glioblastoma</span> cells.	29908275	2018
ALB	213	Childhood Glioblastoma	C0280474	0.04	Biomarker	disease	BEFREE	However, c-ZnO NPs with <span class="gene" id="29908275-6-24-31">albumin</span> and apo-transferrin both perturbed the cell cycle function, and decreased the necrotic cell death rate of <span class="disease" id="29908275-6-138-142">U373</span> cells below toxic concentration, suggesting their potential curative effect on <span class="disease" id="29908275-6-222-234">glioblastoma</span> cells.	29908275	2018
ALB	213	Childhood Glioblastoma	C0280474	0.04	Biomarker	disease	BEFREE	Integrating hyperthermia and chemotherapy using <span class="gene" id="29715088-7-48-55">albumin</span> co-embedded magnetic nanoheaters and etoposide may represent a promising therapeutic option for <span class="disease" id="29715088-7-152-164">glioblastoma</span>.	29715088	2018
ALB	213	Childhood Glioblastoma	C0280474	0.04	Biomarker	disease	BEFREE	Radioiodine-labeled anti-epidermal growth factor receptor binding bovine <span class="gene" id="28901480-0-73-86">serum albumin</span>-polycaprolactone for targeting imaging of <span class="disease" id="28901480-0-129-141">glioblastoma</span>.	28901480	2017
ALB	213	Childhood Glioblastoma	C0280474	0.04	Biomarker	disease	BEFREE	CL was the best light source for improving the photodynamic action of AlClPc-loaded <span class="gene" id="28571728-6-84-91">albumin</span> nanoparticles in <span class="disease" id="28571728-6-109-121">glioblastoma</span> cells and avoiding undesirable side effects, especially at low photosensitizer doses (200mJ/cm&lt;sup&gt;2&lt;/sup&gt;).	28571728	2017
ALB	213	Depression, Neurotic	C0282126	0.3	Biomarker	disease	CTD_human	Lower total serum protein, albumin, and beta- and gamma-globulin in major and treatment-resistant depression: effects of antidepressant treatments.	9029664	1996
ALB	213	Grand Mal Status Epilepticus	C0311335	0.01	AlteredExpression	disease	BEFREE	<span class="gene" id="27161531-9-0-13">Serum albumin</span> and NLR levels were significantly different between the patients in the subacute and acute periods of <span class="disease" id="27161531-9-116-119">CSE</span> and the control group (p &lt; 0.05).	27161531	2017
ALB	213	Senile Plaques	C0333463	0.01	Biomarker	disease	BEFREE	The elevated copper binding strength of amyloid-β aggregates allows the sequestration of copper from <span class="gene" id="23237523-0-101-108">albumin</span>: a pathway to accumulation of copper in <span class="disease" id="23237523-0-149-163">senile plaques</span>.	23237523	2013
ALB	213	Focal Nodular Hyperplasia	C0333980	0.02	AlteredExpression	disease	BEFREE	Cytokeratin (CK) patterns and <span class="gene" id="10207666-1-30-37">albumin</span> messenger RNA (mRNA) are investigated in 24 patients with benign hepatic lesions (7 patients with <span class="disease" id="10207666-1-136-161">focal nodular hyperplasia</span> [FNH], 10 with hepatocellular adenomas [HA], 1 with biliary hamartoma, 4 with biliary cysts, 2 with cystadenomas) and in 8 patients with…	10207666	1998
ALB	213	Focal Nodular Hyperplasia	C0333980	0.02	AlteredExpression	disease	BEFREE	<span class="gene" id="9042280-4-0-7">Albumin</span> mRNA was detected in 22 of 23 hepatocellular carcinomas (96%); all hepatoblastomas, hepatocellular adenomas, and <span class="disease" id="9042280-4-121-147">focal nodular hyperplasias</span>; and within the hepatoid areas of an extrahepatic malignant mixed germ cell tumor.	9042280	1997
ALB	213	Frontotemporal dementia	C0338451	0.01	Biomarker	disease	BEFREE	We examined the presence of NMDA-R Abs in serum and CSF using a cell-based immunofluorescence assay as well as the function of the blood-CSF-barrier (B-CSF-B) by determination of Q <span class="gene" id="28176002-3-181-188">albumin</span> (ratio of <span class="gene" id="28176002-3-199-206">albumin</span> in CSF and serum) in patients with mild cognitive impairment (MCI; N = 59) and different typ…	28176002	2018
ALB	213	Impaired cognition	C0338656	0.08	Biomarker	disease	BEFREE	Fabrication of peptide-linked <span class="gene" id="30449164-0-30-37">albumin</span> nanoconstructs for receptor-mediated delivery of asiatic acid to the brain as a preventive measure in <span class="disease" id="30449164-0-140-160">cognitive impairment</span>: optimization, in-vitro and in-vivo evaluation.	30449164	2018
ALB	213	Impaired cognition	C0338656	0.08	Biomarker	disease	BEFREE	Multiple logistic regression analysis was conducted to investigate the risk factors for UR, including age, body mass index (BMI), <span class="gene" id="31192952-4-130-143">serum albumin</span>, cognitive impairment, and activities of daily living (ADL).The results showed significant association of UR with <span class="disease" id="31192952-4-258-278">cognitive impairment</span> (P = .005, odds r…	31192952	2019
ALB	213	Impaired cognition	C0338656	0.08	Biomarker	disease	BEFREE	The ability of <span class="gene" id="29409811-4-15-22">albumin</span> to bind Aβ has recently been exploited in a phase II clinical trial, which showed a reduction in <span class="disease" id="29409811-4-120-137">cognitive decline</span> in AD patients undergoing <span class="gene" id="29409811-4-164-171">albumin</span>-plasma exchange.	29409811	2018
ALB	213	Impaired cognition	C0338656	0.08	Biomarker	disease	BEFREE	Serum cystatin C and urinary <span class="gene" id="28320132-9-29-36">albumin</span> that are early markers of chronic kidney disease might serve as early and effective markers for <span class="disease" id="28320132-9-133-150">cognitive decline</span> in older adults.	28320132	2017
ALB	213	Impaired cognition	C0338656	0.08	Biomarker	disease	BEFREE	Antibody-positive patients with <span class="disease" id="28785798-10-32-50">cognitive deficits</span> had a significantly increased <span class="gene" id="28785798-10-81-88">albumin</span> cerebrospinal fluid/serum ratio in comparison with antibody-positive patients with other neurological deficits, indicating blood-brain barrier dysfunction (49.1 × 10&lt;sup&gt;-3&lt;/sup&gt; vs. 12.0 × 10&lt;s…	28785798	2017
ALB	213	Impaired cognition	C0338656	0.08	AlteredExpression	disease	BEFREE	Specifically, infusion of the serum protein <span class="gene" id="31801886-5-44-51">albumin</span> into the young rodent brain (mimicking BBB leakiness) induced astrocytic TGFβ signaling and an aged brain phenotype including aberrant electrocorticographic activity, vulnerability to seizures, and <span class="disease" id="31801886-5-250-270">cognitive impairment</span>.	31801886	2019
ALB	213	Hyperactive behavior	C0424295	0.01	Biomarker	phenotype	BEFREE	However, one patient with confirmed primary hyperparathyroidism presented <span class="disease" id="28102095-10-74-79">hyper</span>-m-iCa versus normal tCa and <span class="gene" id="28102095-10-108-113">c-iCa</span> values.	28102095	2017
ALB	213	Dementia	C0497327	0.06	AlteredExpression	disease	BEFREE	The severity of <span class="disease" id="9562306-7-16-24">dementia</span> and <span class="gene" id="9562306-7-29-42">serum albumin</span> levels also did <span class="negexp">not correlate</span> with A beta aggregation.	9562306	1998
ALB	213	Dementia	C0497327	0.06	AlteredExpression	disease	BEFREE	In patients with OH during HUT, the frequency of <span class="disease" id="28182163-5-49-57">dementia</span> and recurrent falls were higher (&lt;i&gt;P&lt;/i&gt;&lt;0.05); on the other hand, the levels of serum vitamin D and <span class="gene" id="28182163-5-160-167">albumin</span> and estimated glomerular filtration rate were lower (&lt;i&gt;P&lt;/i&gt;&lt;0.05).	28182163	2017
ALB	213	Dementia	C0497327	0.06	Biomarker	disease	BEFREE	Cox regression models were conducted analyzing the association between <span class="disease" id="31299931-6-71-79">dementia</span> and MA using <span class="gene" id="31299931-6-93-100">albumin</span> creatine ratio (ACR).	31299931	2019
ALB	213	Dementia	C0497327	0.06	Biomarker	disease	BEFREE	To investigate the contribution of biomarkers of glucose homeostasis (adiponectin, glucose, glycated <span class="gene" id="22213409-1-101-108">albumin</span>, and insulin levels) and inflammation (high-sensitivity C-reactive protein and lipoprotein-associated phospholipase A(2) levels) to the risk of developing Alzheimer disease (AD) and all-cause <span class="disease" id="22213409-1-301-309">de…	22213409	2012
ALB	213	Dementia	C0497327	0.06	AlteredExpression	disease	BEFREE	Regarding the markers of inflammatory activity, demented subjects had high levels of interleukin-6 (p &lt; 0.01), high-sensitivity C-reactive protein (p = 0.02), and erythrocyte sedimentation rate (p = 0.01) and lower <span class="gene" id="27377066-9-215-222">albumin</span> levels (p = 0.02) compared to centenarians without <span class="disease" id="27377066-9-274-282">dementia</span>.	27377066	2017
ALB	213	Neurodegenerative Disorders	C0524851	0.02	Biomarker	group	BEFREE	Assessment of Blood-brain Barrier Permeability by Intravenous Infusion of FITC-labeled <span class="gene" id="29155766-0-87-94">Albumin</span> in a Mouse Model of <span class="disease" id="29155766-0-115-140">Neurodegenerative Disease</span>.	29155766	2017
ALB	213	Neurodegenerative Disorders	C0524851	0.02	Biomarker	group	BEFREE	We prospectively measured the serum levels of osmolality, electrolytes, total protein, <span class="gene" id="30270254-5-87-94">albumin</span>, blood urea nitrogen, glucose, and osmolality gap in the patients with acute distal polyneuropathy before treatments (n = 12) and those with other comprehensive neurological disorders such as multiple sclerosis and <span class="disease" id="30270254-5-310-…	30270254	2018
ALB	213	Cerebral herniation	C0553686	0.01	Biomarker	disease	BEFREE	Captopril treatment equally attenuated <span class="disease" id="30114508-7-39-58">cerebral herniation</span> and hematoma expansion but was less effective in stopping <span class="gene" id="30114508-7-117-124">albumin</span> extravasation and allowed cerebrum volume to increase to post-stroke levels after 60 days of treatment.	30114508	2018
ALB	213	Central neuroblastoma	C0700095	0.06	AlteredExpression	disease	BEFREE	Thus, in spite of high circulating levels, K3-<span class="gene" id="14605672-12-46-49">HSA</span> may be unable to displace the <span class="disease" id="14605672-12-80-82">NB</span> proangiogenic switch.	14605672	2003
ALB	213	Central neuroblastoma	C0700095	0.06	Biomarker	disease	BEFREE	With the aim to obtain a site-specific doxorubicin (DOX) delivery in <span class="disease" id="30583524-1-69-82">neuroblastoma</span> SH-SY5Y cells, we designed an hybrid nanocarrier combining graphene oxide (GO) and magnetic iron oxide nanoparticles (MNPs), acting as core elements, and a curcumin⁻human <span class="gene" id="30583524-1-254-267">serum albumin</span> conjugate as functional coatin…	30583524	2018
ALB	213	Central neuroblastoma	C0700095	0.06	Biomarker	disease	BEFREE	Comparative binding of Swertiamarin with human <span class="gene" id="31755370-0-47-60">serum albumin</span> and α-1 glycoprotein and its cytotoxicity against <span class="disease" id="31755370-0-111-124">neuroblastoma</span> cells.	31755370	2019
ALB	213	Central neuroblastoma	C0700095	0.06	Biomarker	disease	BEFREE	STATEMENT OF SIGNIFICANCE: In this study, we prepared RVG peptide and IRDye800-conjugated bovine <span class="gene" id="30669004-9-97-110">serum albumin</span>-coated triangular gadolinium oxide nanoplates (RVG&IRDye800-Gd&lt;sub&gt;2&lt;/sub&gt;O&lt;sub&gt;3&lt;/sub&gt; TNs) as a targeting MRI agent for the diagnosis of <span class="disease" id="30669004-9-250-263">neuroblastoma</span> preoperat…	30669004	2019
ALB	213	Central neuroblastoma	C0700095	0.06	AlteredExpression	disease	BEFREE	While many physiological effects of estrogens (E) are due to regulation of gene transcription by liganded estrogen receptors (ERs), several effects are also mediated, at least in part, by rapid non-genomic actions of E. Though the relative importance of rapid versus genomic effects in the central nervous system is controversial, we showed previously that membrane-limited effects of E, initiated b…	24121066	2014
ALB	213	Central neuroblastoma	C0700095	0.06	Biomarker	disease	BEFREE	Secreted protein acidic and rich in cysteine (SPARC) induces lipotoxicity in <span class="disease" id="27776337-0-77-90">neuroblastoma</span> by regulating transport of <span class="gene" id="27776337-0-118-125">albumin</span> complexed with fatty acids.	27776337	2016
ALB	213	Awakening Epilepsy	C0751111	0.3	Biomarker	disease	CTD_human	Lasting blood-brain barrier disruption induces epileptic focus in the rat somatosensory cortex.	15356194	2004
ALB	213	Awakening Epilepsy	C0751111	0.3	Biomarker	disease	CTD_human	TGF-beta receptor-mediated albumin uptake into astrocytes is involved in neocortical epileptogenesis.	17121744	2007
ALB	213	Acute Cerebrovascular Accidents	C0751956	0.33	Biomarker	disease	CTD_human	Risk factors for incident stroke among patients with end-stage renal disease.	14514741	2003
ALB	213	Acute Cerebrovascular Accidents	C0751956	0.33	Biomarker	disease	CTD_human	High dose human serum albumin for the treatment of acute ischemic stroke: a safety study.	16174931	2004
ALB	213	Acute Cerebrovascular Accidents	C0751956	0.33	Biomarker	disease	CTD_human	The ALIAS Pilot Trial: a dose-escalation and safety study of albumin therapy for acute ischemic stroke--II: neurologic outcome and efficacy analysis.	16809570	2006
ALB	213	Acute Cerebrovascular Accidents	C0751956	0.33	AlteredExpression	disease	BEFREE	We aimed to investigate the relationship between <span class="gene" id="28798356-2-49-62">serum albumin</span> levels and hemorrhagic transformation (HT) after intravenous thrombolysis (IVT) in patients with <span class="disease" id="28798356-2-160-172">acute stroke</span>.	28798356	2017
ALB	213	Acute Cerebrovascular Accidents	C0751956	0.33	Biomarker	disease	CTD_human	Oxidative and nitrosative stress in acute ischaemic stroke.	17270091	2007
ALB	213	Acute Cerebrovascular Accidents	C0751956	0.33	Biomarker	disease	BEFREE	This was a secondary analysis of data from the <span class="gene" id="27629275-3-47-54">Albumin</span> in <span class="disease" id="27629275-3-58-70">Acute Stroke</span> Part 2 trial investigating the relationship between the magnitude of overall intravenous volume infusion (crystalloid and colloid) to clinical outcome.	27629275	2017
ALB	213	Acute Cerebrovascular Accidents	C0751956	0.33	Biomarker	disease	BEFREE	In this study, we evaluate tHct in <span class="disease" id="29959336-3-35-47">acute stroke</span> and in glioma models using a new approach to map tHct across the brain, a dual isotope autoradiography, based on injections of &lt;sup&gt;125&lt;/sup&gt;I-labeled <span class="gene" id="29959336-3-199-206">albumin</span> and &lt;sup&gt;99m&lt;/sup&gt;Tc-lalbeled red blood cells in the same animal.	29959336	2018
ALB	213	Multiple Sclerosis, Relapsing-Remitting	C0751967	0.01	Biomarker	disease	BEFREE	Increased cerebrospinal fluid <span class="gene" id="29226779-0-30-37">albumin</span> and immunoglobulin A fractions forecast cortical atrophy and longitudinal functional deterioration in <span class="disease" id="29226779-0-140-178">relapsing-remitting multiple sclerosis</span>.	29226779	2019
ALB	213	Transient Cerebral Ischemia	C0917805	0.01	AlteredExpression	disease	BEFREE	<span class="gene" id="28586018-6-0-7">Albumin</span> expression may therefore be associated with ischemia‑induced delayed neuronal death in the CA1 region following <span class="disease" id="28586018-6-120-147">transient cerebral ischemia</span>.	28586018	2017
ALB	213	Drug Resistant Epilepsy	C1096063	0.02	Biomarker	disease	BEFREE	The present study aimed to investigate the expression of D site of <span class="gene" id="25503293-2-67-74">albumin</span> promoter binding protein (DBP) and mitogen‑activated protein kinases (MAPKs) in the temporal lobes of patients with <span class="disease" id="25503293-2-191-193">IE</span>, in order to examine the possible roles of DBP in the pathogenesis of <span class="disease" id="25503293…	25503293	2015
ALB	213	Drug Resistant Epilepsy	C1096063	0.02	AlteredExpression	disease	BEFREE	We examined the <span class="gene" id="30465969-2-16-23">albumin</span> levels in CSF and serum samples from 312 patients with <span class="disease" id="30465969-2-79-98">refractory epilepsy</span> in our center between 2004 and 2015.	30465969	2018
ALB	213	Major Depressive Disorder	C1269683	0.01	AlteredExpression	disease	BEFREE	IgM responses to NO-<span class="gene" id="31323278-5-20-27">albumin</span> were significantly higher in BP1 and <span class="disease" id="31323278-5-65-68">MDD</span> than in BP2 patients.	31323278	2019
ALB	213	Mild cognitive disorder	C1270972	0.04	Biomarker	disease	BEFREE	We examined the presence of NMDA-R Abs in serum and CSF using a cell-based immunofluorescence assay as well as the function of the blood-CSF-barrier (B-CSF-B) by determination of Q <span class="gene" id="28176002-3-181-188">albumin</span> (ratio of <span class="gene" id="28176002-3-199-206">albumin</span> in CSF and serum) in patients with <span class="disease" id="28176002-3-242-267">mild cognit…	28176002	2018
ALB	213	Mild cognitive disorder	C1270972	0.04	Biomarker	disease	BEFREE	The data from present study signifies that expression of Keratin type-2 and <span class="gene" id="29649488-8-76-83">albumin</span> along with white matter changes provides early signatures for identification of <span class="disease" id="29649488-8-164-167">MCI</span> at high risk of Alzheimer's disease.	29649488	2018
ALB	213	Mild cognitive disorder	C1270972	0.04	Biomarker	disease	BEFREE	Serum ischaemia-modified <span class="gene" id="30362220-0-25-32">albumin</span> might be a potential biomarker for oxidative stress in amnestic <span class="disease" id="30362220-0-97-122">mild cognitive impairment</span>.	30362220	2019
ALB	213	Cerebral arterial aneurysm	C1290398	0.01	AlteredExpression	disease	BEFREE	Impact of the <span class="gene" id="30395651-0-14-27">serum albumin</span> level on acute kidney injury after <span class="disease" id="30395651-0-63-87">cerebral artery aneurysm</span> clipping.	30395651	2018
ALB	213	Adrenomyeloneuropathy	C1527231	0.01	Biomarker	disease	BEFREE	The patients with positive PLA2R antibody had higher positive rate of microscopic hematuria and urinary protein, lower <span class="gene" id="30095619-9-119-126">albumin</span>.The <span class="disease" id="30095619-9-131-134">aMN</span> patients are younger, higher smoking rate, its main clinical manifestation is nephrotic syndrome, but more of them accompanied with nephritis syndrome than those…	30095619	2018
ALB	213	Glioblastoma Multiforme	C1621958	0.06	Biomarker	disease	BEFREE	LinTT1 functionalization also resulted in increased <span class="disease" id="31255690-5-52-55">GBM</span> delivery of other types of systemically-administered nanoparticles: silver nanoparticles and <span class="gene" id="31255690-5-149-156">albumin</span>-paclitaxel nanoparticles.	31255690	2019
ALB	213	Glioblastoma Multiforme	C1621958	0.06	Biomarker	disease	BEFREE	CL was the best light source for improving the photodynamic action of AlClPc-loaded <span class="gene" id="28571728-6-84-91">albumin</span> nanoparticles in <span class="disease" id="28571728-6-109-121">glioblastoma</span> cells and avoiding undesirable side effects, especially at low photosensitizer doses (200mJ/cm&lt;sup&gt;2&lt;/sup&gt;).	28571728	2017
ALB	213	Glioblastoma Multiforme	C1621958	0.06	Biomarker	disease	BEFREE	To evaluate the prognostic value of the Glasgow Prognostic Score (GPS), the combination of C-reactive protein (CRP) and <span class="gene" id="29696530-1-120-127">albumin</span>, in <span class="disease" id="29696530-1-132-155">glioblastoma multiforme</span> (<span class="disease" id="29696530-1-157-160">GBM</span>) patients treated with radiotherapy (RT) and concurrent plus adjuvant temozolomide…	29696530	2018
ALB	213	Glioblastoma Multiforme	C1621958	0.06	Biomarker	disease	BEFREE	However, c-ZnO NPs with <span class="gene" id="29908275-6-24-31">albumin</span> and apo-transferrin both perturbed the cell cycle function, and decreased the necrotic cell death rate of <span class="disease" id="29908275-6-138-142">U373</span> cells below toxic concentration, suggesting their potential curative effect on <span class="disease" id="29908275-6-222-234">glioblastoma</span> cells.	29908275	2018
ALB	213	Glioblastoma Multiforme	C1621958	0.06	Biomarker	disease	BEFREE	Integrating hyperthermia and chemotherapy using <span class="gene" id="29715088-7-48-55">albumin</span> co-embedded magnetic nanoheaters and etoposide may represent a promising therapeutic option for <span class="disease" id="29715088-7-152-164">glioblastoma</span>.	29715088	2018
ALB	213	Glioblastoma Multiforme	C1621958	0.06	Biomarker	disease	BEFREE	Radioiodine-labeled anti-epidermal growth factor receptor binding bovine <span class="gene" id="28901480-0-73-86">serum albumin</span>-polycaprolactone for targeting imaging of <span class="disease" id="28901480-0-129-141">glioblastoma</span>.	28901480	2017
ALB	213	Membranoproliferative Glomerulonephritis, Type III	C1720821	0.3	Biomarker	disease	CTD_human	Experimental proliferative glomerulonephritis in the cat.	1556257	1992
ALB	213	PARKINSON DISEASE 2, AUTOSOMAL RECESSIVE JUVENILE	C1868675	0.01	Biomarker	disease	BEFREE	CONCLUSIONS In conclusion, our study suggests that mitochondrial dysfunction activates the PINK1/<span class="disease" id="29494565-14-97-103">Parkin</span> signaling and mitophagy in renal tubular epithelial cells under <span class="gene" id="29494565-14-168-175">albumin</span> overload condition.	29494565	2018
ALB	213	AMYLOIDOSIS, HEREDITARY, TRANSTHYRETIN-RELATED	C2751492	0.01	AlteredExpression	disease	BEFREE	There was <span class="negexp">no correlation</span> between the serum levels of variant TTR and the duration of disease or levels of <span class="gene" id="8095120-8-106-119">serum albumin</span> in the <span class="disease" id="8095120-8-127-130">FAP</span>-patients.	8095120	1993
ALB	213	MYOTONIC DYSTROPHY 1	C3250443	0.03	Biomarker	disease	BEFREE	In the prospective randomised controlled study, 100 DKD from Type 2 diabetes mellitus (<span class="disease" id="30476916-6-87-89">DM</span>) patients with a urinary <span class="gene" id="30476916-6-115-122">albumin</span>/ creatinine ratio (ACR) ≥30 mg/g and urinary protein level between 150 mg/24 h and 2 g/24 h with GFR&gt; 90ml/min were enrolled.	30476916	2018
ALB	213	MYOTONIC DYSTROPHY 1	C3250443	0.03	Biomarker	disease	BEFREE	As the <span class="gene" id="26501102-7-7-10">HSA</span>(LR) model for myotonic dystrophy (<span class="disease" id="26501102-7-45-48">DM1</span>) shows similar Clc-1 defects, this study demonstrates that both splice errors and translation defects are required for <span class="disease" id="26501102-7-168-171">DM1</span> pathology to manifest.	26501102	2015
ALB	213	MYOTONIC DYSTROPHY 1	C3250443	0.03	Biomarker	disease	BEFREE	Renal functional parameters (<span class="gene" id="30184259-3-29-36">albumin</span> excretion rate, creatinine clearance), tubular injury, renal structure, both EC and CB receptor levels and markers of podocyte dysfunction, fibrosis and inflammation were studied in streptozotocin-induced <span class="disease" id="30184259-3-242-244">DM</span> treated for 14 weeks with vehicle, the ACE-inhibitor …	30184259	2018
ALB	213	Convulsions	C4048158	0.01	Biomarker	phenotype	BEFREE	This <span class="gene" id="18199998-2-5-12">albumin</span>-BChE prevented seizures in rats given a normally lethal cocaine injection (100 mg/kg, i.p.), lowered brain cocaine levels even when administered after the drug, and provided rescue after <span class="disease" id="18199998-2-200-211">convulsions</span> commenced.	18199998	2008
ALB	213	Focal Segmental Glomerulosclerosis, Not Otherwise Specified	C4049702	0.01	Biomarker	disease	BEFREE	We describe for the first time the presence of very low-molecular-mass <span class="gene" id="19781833-12-71-78">albumin</span> fragments in plasma of patients with <span class="disease" id="19781833-12-116-120">FSGS</span> with podocyte protein mutations that are absent in patients with idiopathic <span class="disease" id="19781833-12-197-201">FSGS</span> or healthy individuals.	19781833	2009
ALB	213	Childhood Neuroblastoma	C4086165	0.06	Biomarker	disease	BEFREE	With the aim to obtain a site-specific doxorubicin (DOX) delivery in <span class="disease" id="30583524-1-69-82">neuroblastoma</span> SH-SY5Y cells, we designed an hybrid nanocarrier combining graphene oxide (GO) and magnetic iron oxide nanoparticles (MNPs), acting as core elements, and a curcumin⁻human <span class="gene" id="30583524-1-254-267">serum albumin</span> conjugate as functional coatin…	30583524	2018
ALB	213	Childhood Neuroblastoma	C4086165	0.06	Biomarker	disease	BEFREE	Secreted protein acidic and rich in cysteine (SPARC) induces lipotoxicity in <span class="disease" id="27776337-0-77-90">neuroblastoma</span> by regulating transport of <span class="gene" id="27776337-0-118-125">albumin</span> complexed with fatty acids.	27776337	2016
ALB	213	Childhood Neuroblastoma	C4086165	0.06	Biomarker	disease	BEFREE	STATEMENT OF SIGNIFICANCE: In this study, we prepared RVG peptide and IRDye800-conjugated bovine <span class="gene" id="30669004-9-97-110">serum albumin</span>-coated triangular gadolinium oxide nanoplates (RVG&IRDye800-Gd&lt;sub&gt;2&lt;/sub&gt;O&lt;sub&gt;3&lt;/sub&gt; TNs) as a targeting MRI agent for the diagnosis of <span class="disease" id="30669004-9-250-263">neuroblastoma</span> preoperat…	30669004	2019
ALB	213	Childhood Neuroblastoma	C4086165	0.06	AlteredExpression	disease	BEFREE	While many physiological effects of estrogens (E) are due to regulation of gene transcription by liganded estrogen receptors (ERs), several effects are also mediated, at least in part, by rapid non-genomic actions of E. Though the relative importance of rapid versus genomic effects in the central nervous system is controversial, we showed previously that membrane-limited effects of E, initiated b…	24121066	2014
ALB	213	Childhood Neuroblastoma	C4086165	0.06	AlteredExpression	disease	BEFREE	Thus, in spite of high circulating levels, K3-<span class="gene" id="14605672-12-46-49">HSA</span> may be unable to displace the <span class="disease" id="14605672-12-80-82">NB</span> proangiogenic switch.	14605672	2003
ALB	213	Childhood Neuroblastoma	C4086165	0.06	Biomarker	disease	BEFREE	Comparative binding of Swertiamarin with human <span class="gene" id="31755370-0-47-60">serum albumin</span> and α-1 glycoprotein and its cytotoxicity against <span class="disease" id="31755370-0-111-124">neuroblastoma</span> cells.	31755370	2019
DPYSL2	1808	Alzheimer's Disease	C0002395	0.4	AlteredExpression	disease	BEFREE	The <span class="gene" id="23846846-1-4-10">DPYSL2</span> gene at 8p22-p21 is expressed widely in neuronal tissues and has been implicated in multiple psychiatric disorders such as <span class="disease" id="23846846-1-134-153">Alzheimer's disease</span> and schizophrenia.	23846846	2014
DPYSL2	1808	Alzheimer's Disease	C0002395	0.4	PosttranslationalModification	disease	BEFREE	Together, these observations are consistent with the hypothesis that abnormal phosphorylation of <span class="gene" id="21860090-7-97-102">CRMP2</span> is specific to <span class="disease" id="21860090-7-118-120">AD</span> and occurs downstream of excessive processing of AβPP, but that neither excessive Aβ42 peptide nor neurotoxicity alone are sufficient to promote hyperphosphorylation.	21860090	2011
DPYSL2	1808	Alzheimer's Disease	C0002395	0.4	Biomarker	disease	BEFREE	Importantly, we will compare the processes that may contribute to increased <span class="gene" id="19519308-7-76-81">CRMP2</span> phosphorylation with those known to increase tau hyperphosphorylation in <span class="disease" id="19519308-7-155-157">AD</span>, and whether these are likely to be part of disease development or a useful early marker for <span class="disease" id="19519308-7-251-253">A…	19519308	2009
DPYSL2	1808	Alzheimer's Disease	C0002395	0.4	Biomarker	disease	CTD_human	Proteomic identification of HNE-bound proteins in early Alzheimer disease: Insights into the role of lipid peroxidation in the progression of AD.	19374891	2009
DPYSL2	1808	Alzheimer's Disease	C0002395	0.4	Biomarker	disease	BEFREE	The phosphorylation of this particular portion carboxyl-terminal to the basic region of <span class="gene" id="10757975-7-88-94">CRMP-2</span> may play an important role in regulating its activity, and may be involved in the formation of degenerating neurites in <span class="disease" id="10757975-7-215-217">AD</span> brain.	10757975	2000
DPYSL2	1808	Alzheimer's Disease	C0002395	0.4	Biomarker	disease	BEFREE	ST2-104, a nona-arginine (R9)-conjugated CBD3 peptide derived from <span class="gene" id="30871964-5-67-72">CRMP2</span>, exerts a beneficial effect on neuropathic pain; however, the effect of ST2-104 on <span class="disease" id="30871964-5-156-158">AD</span> and its mechanism of action have <span class="negexp">not been</span> studied.	30871964	2019
DPYSL2	1808	Alzheimer's Disease	C0002395	0.4	Biomarker	disease	BEFREE	These observations implicate hyperphosphorylation of <span class="gene" id="17683481-8-53-58">CRMP2</span> as an early event in the development of <span class="disease" id="17683481-8-99-101">AD</span> and suggest that it can be induced by a severe APP over-expression and/or processing defect.	17683481	2007
DPYSL2	1808	Alzheimer's Disease	C0002395	0.4	PosttranslationalModification	disease	BEFREE	We found that brain sections and lysates from <span class="disease" id="29926835-6-46-48">AD</span> patients demonstrated elevated phosphorylation of <span class="gene" id="29926835-6-99-105">CRMP-2</span> at the T555 site.	29926835	2018
DPYSL2	1808	Alzheimer's Disease	C0002395	0.4	Biomarker	disease	BEFREE	<span class="gene" id="29860210-3-0-37">Collapsin response mediator protein-2</span> (<span class="gene" id="29860210-3-39-45">CRMP-2</span>) has been recently identified as a viable target in neurotherapeutics due to its involvement in the etiology of <span class="disease" id="29860210-3-158-160">AD</span>.	29860210	2018
DPYSL2	1808	Alzheimer's Disease	C0002395	0.4	AlteredExpression	disease	BEFREE	These structural insights provide mechanistic events that could contribute towards the structure-based design of anti-<span class="disease" id="30290062-8-118-120">AD</span> molecules which can bind <span class="gene" id="30290062-8-146-151">CRMP2</span> selectively and alter its phosphorylation process.	30290062	2018
DPYSL2	1808	Alzheimer's Disease	C0002395	0.4	Biomarker	disease	BEFREE	Previous studies showed that <span class="gene" id="29758318-4-29-34">CRMP2</span> is involved in pathogenesis of neurological disorders such as <span class="disease" id="29758318-4-97-116">Alzheimer's disease</span>.	29758318	2018
DPYSL2	1808	Alzheimer's Disease	C0002395	0.4	PosttranslationalModification	disease	LHGDN	We propose that relative resistance to phosphatases might be a common feature of Cdk5 substrates and could contribute to the hyperphosphorylation of <span class="gene" id="18460467-11-149-154">CRMP2</span> and Tau observed in <span class="disease" id="18460467-11-175-192">Alzheimer disease</span>.	18460467	2008
DPYSL2	1808	Alzheimer's Disease	C0002395	0.4	Biomarker	disease	BEFREE	The dual-phosphorylated <span class="gene" id="15676027-6-24-29">CRMP2</span>, but not non-phosphorylated or single-phosphorylated <span class="gene" id="15676027-6-83-88">CRMP2</span>, is recognized with the antibody 3F4, which is highly reactive with the neurofibrillary tangles of <span class="disease" id="15676027-6-188-207">Alzheimer's disease</span>.	15676027	2005
DPYSL2	1808	Alzheimer's Disease	C0002395	0.4	Biomarker	disease	BEFREE	Recently, the small molecule edonerpic maleate (1 -{3-[2-(1-benzothiophen-5-yl)ethoxy]propyl}azetidin-3-ol maleate), a candidate therapeutic for <span class="disease" id="31680630-4-145-164">Alzheimer's disease</span> was reported to be a novel <span class="gene" id="31680630-4-192-197">CRMP2</span> binding compound with the potential to decrease its phosphorylation level in cortical tissues in v…	31680630	2019
DPYSL2	1808	Alzheimer's Disease	C0002395	0.4	AlteredExpression	disease	BEFREE	We used proteomics to detect differences in protein expression between control, DS and <span class="disease" id="10666674-3-87-106">Alzheimer's disease</span> brains: In five individual brain regions of 9 individuals of each group we performed two dimensional electrophoresis with MALDI--identification of proteins and determined mRNA levels of <span class="gene" id="10666674-3-293-298">DRP-2</span…	10666674	1999	Expression of the dihydropyrimidinase related protein 2 (DRP-2) in Down syndrome and Alzheimer's disease brain is downregulated at the mRNA and dysregulated at the protein level
DPYSL2	1808	Alzheimer's Disease	C0002395	0.4	Biomarker	disease	BEFREE	This study examines the involvement of phosphorylated (p-) <span class="gene" id="26400044-5-59-64">CRMP2</span> and WAVE1 in p-tau aggregates using a triple-transgenic (3×Tg; APPswe/PS1M146V/tauP301L) <span class="disease" id="26400044-5-154-156">AD</span> mouse model.	26400044	2016
DPYSL2	1808	Alzheimer's Disease	C0002395	0.4	Biomarker	disease	BEFREE	Therefore, <span class="gene" id="31838171-8-11-16">CRMP2</span> may be involved in vitamin D-mediated memory improvement in <span class="disease" id="31838171-8-77-79">AD</span>.	31838171	2020
DPYSL2	1808	Alzheimer's Disease	C0002395	0.4	PosttranslationalModification	disease	BEFREE	Collectively, our results demonstrate for the first time that OA can induce phosphorylation of <span class="gene" id="17902168-9-95-101">CRMP-2</span> in SK-N-SH cells at sites aberrantly phosphorylated in <span class="disease" id="17902168-9-157-159">AD</span> brain, and both GSK-3alpha and 3beta and Ser-522 kinase(s) are involved in this process.	17902168	2008
DPYSL2	1808	Amyloidosis	C0002726	0.02	Biomarker	disease	BEFREE	The knockdown of <span class="gene" id="31561361-7-17-22">CRMP2</span> blocked the rescue of aFGF14-154 with broken neurites and shrunken cell bodies in neurons with <span class="disease" id="31561361-7-118-120">Aβ</span> injury.	31561361	2019
DPYSL2	1808	Amyloidosis	C0002726	0.02	Biomarker	disease	BEFREE	Diverse cellular subsystems were involved in the penumbra tissue response: signal transduction pathways such as protein kinase Bα/GSK-3, protein kinase C and its β1 and β2 isoforms, Wnt/β-catenin (axin1, GSK-3, FRAT1), Notch/NUMB, DYRK1A, TDP43; mitochondria quality control (Pink1, parkin, HtrA2); ubiquitin-mediated proteolysis (ubiquilin-1, UCHL1); axon outgrowth and guidance (NAV-3, <span class…	27324898	2017
DPYSL2	1808	Anxiety Disorders	C0003469	0.01	AlteredExpression	group	BEFREE	Lacosamide significantly reduced the expression of ethanol-induced CPP and alleviated the levels of hippocampal <span class="gene" id="31377562-9-112-118">CRMP-2</span> but aggravated withdrawal-associated <span class="disease" id="31377562-9-156-163">anxiety</span> and depression in mice.	31377562	2019
DPYSL2	1808	Mental disorders	C0004936	0.01	AlteredExpression	group	BEFREE	The <span class="gene" id="23846846-1-4-10">DPYSL2</span> gene at 8p22-p21 is expressed widely in neuronal tissues and has been implicated in multiple <span class="disease" id="23846846-1-104-125">psychiatric disorders</span> such as Alzheimer's disease and schizophrenia.	23846846	2014
DPYSL2	1808	Bipolar Disorder	C0005586	0.33	Biomarker	disease	BEFREE	Our results demonstrate that GSK3β and its substrate <span class="gene" id="30699850-12-53-58">CRMP2</span> critically regulate the neurite structure of MSNs and their functions specifically within the indirect pathway of the basal ganglia network play a critical role in manifesting mania-like behavior of <span class="disease" id="30699850-12-258-260">BD</span>.	30699850	2019
DPYSL2	1808	Bipolar Disorder	C0005586	0.33	Biomarker	disease	PSYGENET	No association between the <span class="gene" id="12951196-0-27-64">dihydropyrimidinase-related protein 2</span> (<span class="gene" id="12951196-0-66-71">DRP-2</span>) gene and <span class="disease" id="12951196-0-82-98">bipolar disorder</span> in humans.	12951196	2003
DPYSL2	1808	Bipolar Disorder	C0005586	0.33	Biomarker	disease	PSYGENET	Molecular genetics and developmental studies have identified 21 genes in this region (ADRA1A, ARHGEF10, CHRNA2, CHRNA6, CHRNB3, DKK4, <span class="gene" id="19204725-5-134-140">DPYSL2</span>, EGR3, FGF17, FGF20, FGFR1, FZD3, LDL, NAT2, NEF3, NRG1, PCM1, PLAT, PPP3CC, SFRP1 and VMAT1/SLC18A1) that are most likely to contribute to neuropsychiatric disorders (schizophrenia, autism, <span class="dise…	19204725	2009
DPYSL2	1808	Bipolar Disorder	C0005586	0.33	Biomarker	disease	BEFREE	No association between the <span class="gene" id="12951196-0-27-64">dihydropyrimidinase-related protein 2</span> (<span class="gene" id="12951196-0-66-71">DRP-2</span>) gene and <span class="disease" id="12951196-0-82-98">bipolar disorder</span> in humans.	12951196	2003
DPYSL2	1808	Bipolar Disorder	C0005586	0.33	Biomarker	disease	PSYGENET	We have previously demonstrated that the <span class="gene" id="17105906-3-41-46">DRP-2</span> gene is associated with susceptibility to schizophrenia, but not to <span class="disease" id="17105906-3-115-132">bipolar disorders</span>.	17105906	2006
DPYSL2	1808	Bipolar Disorder	C0005586	0.33	Biomarker	disease	PSYGENET	Various other protein products of genes associated with <span class="disease" id="17239488-4-56-72">bipolar disorder</span> either bind to or are affected by phosphatidyl-inositol phosphate products of this pathway (ADBRK2, HIP1R, KCNQ2, RGS4, WFS1), are associated with its constituent elements (BCR, DUSP6, FAT, GNAZ) or are downstream targets of this signalling cascade (<span class="gene" id="17…	17239488	2007
DPYSL2	1808	Borderline Personality Disorder	C0006012	0.02	Biomarker	disease	BEFREE	The "set-point" for the ratio of pCRMP2:<span class="gene" id="28500272-7-40-45">CRMP2</span> is elevated uniquely in hiPSC-derived neurons from LiR <span class="disease" id="28500272-7-101-104">BPD</span> patients, but not with other psychiatric (including lithium-nonresponsive BPD) and neurological disorders.	28500272	2017
DPYSL2	1808	Borderline Personality Disorder	C0006012	0.02	Biomarker	disease	BEFREE	The present study did <span class="negexp">not provide any evidence</span> for a contribution of the <span class="gene" id="12951196-6-73-78">DRP-2</span> gene to susceptibility to <span class="disease" id="12951196-6-105-108">BPD</span>.	12951196	2003
DPYSL2	1808	Brain Diseases	C0006111	0.01	AlteredExpression	group	BEFREE	Alterations in <span class="gene" id="28966575-3-15-21">CRMP-2</span> expression that lead to its functional changes are implicated in <span class="disease" id="28966575-3-87-102">brain disorders</span> such as epilepsy.	28966575	2017	PI3K-mTOR-S6K Signaling Mediates Neuronal Viability via Collapsin Response Mediator Protein-2 Expression
DPYSL2	1808	Brain Ischemia	C0007786	0.2	Biomarker	disease	RGD	Upregulation of Dpysl2 and Spna2 gene expression in the rat brain after ischemic stroke.	19524114	2009
DPYSL2	1808	Presenile dementia	C0011265	0.3	Biomarker	disease	CTD_human	Proteomic identification of HNE-bound proteins in early Alzheimer disease: Insights into the role of lipid peroxidation in the progression of AD.	19374891	2009
DPYSL2	1808	Mental Depression	C0011570	0.33	Biomarker	disease	PSYGENET	Molecular genetics and developmental studies have identified 21 genes in this region (ADRA1A, ARHGEF10, CHRNA2, CHRNA6, CHRNB3, DKK4, <span class="gene" id="19204725-5-134-140">DPYSL2</span>, EGR3, FGF17, FGF20, FGFR1, FZD3, LDL, NAT2, NEF3, NRG1, PCM1, PLAT, PPP3CC, SFRP1 and VMAT1/SLC18A1) that are most likely to contribute to neuropsychiatric disorders (schizophrenia, autism, bipolar disorder …	19204725	2009
DPYSL2	1808	Mental Depression	C0011570	0.33	AlteredExpression	disease	BEFREE	Lacosamide significantly reduced the expression of ethanol-induced CPP and alleviated the levels of hippocampal <span class="gene" id="31377562-9-112-118">CRMP-2</span> but aggravated withdrawal-associated anxiety and <span class="disease" id="31377562-9-168-178">depression</span> in mice.	31377562	2019
DPYSL2	1808	Mental Depression	C0011570	0.33	Biomarker	disease	BEFREE	It requires further study to examine whether abnormality in GSK3β or <span class="gene" id="30699850-10-69-74">CRMP2</span> is also involved in <span class="disease" id="30699850-10-95-105">depression</span> phase of BD.	30699850	2019
DPYSL2	1808	Mental Depression	C0011570	0.33	Biomarker	disease	BEFREE	Therefore, from the point of view of neuritis injury and the plasticity change of nerve scaffold, it can be concluded that after the activation and release of central inflammatory factor under stress, the possible mechanism of <span class="disease" id="30113922-9-227-237">depression</span> is mediated by the AKT/GSK3β/<span class="gene" id="30113922-9-267-273">CRMP-2</span> pathway by changing th…	30113922	2018
DPYSL2	1808	Depressive disorder	C0011581	0.33	AlteredExpression	disease	BEFREE	Lacosamide significantly reduced the expression of ethanol-induced CPP and alleviated the levels of hippocampal <span class="gene" id="31377562-9-112-118">CRMP-2</span> but aggravated withdrawal-associated anxiety and <span class="disease" id="31377562-9-168-178">depression</span> in mice.	31377562	2019
DPYSL2	1808	Depressive disorder	C0011581	0.33	Biomarker	disease	PSYGENET	Molecular genetics and developmental studies have identified 21 genes in this region (ADRA1A, ARHGEF10, CHRNA2, CHRNA6, CHRNB3, DKK4, <span class="gene" id="19204725-5-134-140">DPYSL2</span>, EGR3, FGF17, FGF20, FGFR1, FZD3, LDL, NAT2, NEF3, NRG1, PCM1, PLAT, PPP3CC, SFRP1 and VMAT1/SLC18A1) that are most likely to contribute to neuropsychiatric disorders (schizophrenia, autism, bipolar disorder …	19204725	2009
DPYSL2	1808	Depressive disorder	C0011581	0.33	Biomarker	disease	BEFREE	Therefore, from the point of view of neuritis injury and the plasticity change of nerve scaffold, it can be concluded that after the activation and release of central inflammatory factor under stress, the possible mechanism of <span class="disease" id="30113922-9-227-237">depression</span> is mediated by the AKT/GSK3β/<span class="gene" id="30113922-9-267-273">CRMP-2</span> pathway by changing th…	30113922	2018
DPYSL2	1808	Depressive disorder	C0011581	0.33	Biomarker	disease	BEFREE	It requires further study to examine whether abnormality in GSK3β or <span class="gene" id="30699850-10-69-74">CRMP2</span> is also involved in <span class="disease" id="30699850-10-95-105">depression</span> phase of BD.	30699850	2019
DPYSL2	1808	Encephalomyelitis	C0014070	0.01	AlteredExpression	disease	BEFREE	Therapeutic administration of the anti-Nogo(623-640) antibody during the course of experimental autoimmune <span class="disease" id="22544872-9-107-124">encephalomyelitis</span>, associated with an improved clinical outcome, is demonstrated to abrogate the protein levels of <span class="gene" id="22544872-9-222-235">pThr555CRMP-2</span> in the spinal cord and improve pathological outcome.	22544872	2012
DPYSL2	1808	Epilepsy	C0014544	0.01	AlteredExpression	disease	BEFREE	Alterations in <span class="gene" id="28966575-3-15-21">CRMP-2</span> expression that lead to its functional changes are implicated in brain disorders such as <span class="disease" id="28966575-3-111-119">epilepsy</span>.	28966575	2017
DPYSL2	1808	Epilepsy, Temporal Lobe	C0014556	0.01	Biomarker	disease	LHGDN	Reduction of hippocampal collapsin response mediated protein-2 in patients with mesial temporal lobe epilepsy.	15672539	2004	Reduction of hippocampal collapsin response mediated protein-2 in patients with mesial temporal lobe epilepsy
DPYSL2	1808	Glioblastoma	C0017636	0.02	AlteredExpression	disease	BEFREE	<span class="gene" id="31267313-9-0-5">CRMP2</span> is expressed in all tested <span class="disease" id="31267313-9-33-36">GBM</span> cell lines.	31267313	2019
DPYSL2	1808	Glioblastoma	C0017636	0.02	Biomarker	disease	BEFREE	The <span class="gene" id="28660485-9-4-9">CRMP2</span> phosphorylation inhibitor (S)-lacosamide reduces, in a concentration-dependent manner, <span class="disease" id="28660485-9-97-109">glioblastoma</span> cell proliferation and induced apoptosis in all three <span class="disease" id="28660485-9-164-167">GBM</span> cell lines tested.	28660485	2018
DPYSL2	1808	Huntington Disease	C0020179	0.01	Biomarker	disease	BEFREE	Consistent with decreased GSK3 activity in the R6/1 mouse brain, β-catenin levels were increased and phosphorylation of <span class="gene" id="24634145-5-120-157">collapsin response mediator protein-2</span> (<span class="gene" id="24634145-5-159-164">CRMP2</span>) decreased in the frontal cortex where inhibitory phosphorylation of GSK3 was the greatest. pGSK3 was predominantly undetectable in <s…	24634145	2014
DPYSL2	1808	Multiple Sclerosis	C0026769	0.01	PosttranslationalModification	disease	BEFREE	We conclude that phosphorylation of <span class="gene" id="22544872-10-36-42">CRMP-2</span> may be downstream of NgR1 activation and play a role in axonal degeneration in experimental autoimmune encephalomyelitis and <span class="disease" id="22544872-10-168-186">multiple sclerosis</span>.	22544872	2012
DPYSL2	1808	nervous system disorder	C0027765	0.02	Biomarker	group	BEFREE	The "set-point" for the ratio of p<span class="gene" id="28500272-7-34-39">CRMP2</span>:<span class="gene" id="28500272-7-40-45">CRMP2</span> is elevated uniquely in hiPSC-derived neurons from LiR BPD patients, but not with other psychiatric (including lithium-nonresponsive BPD) and <span class="disease" id="28500272-7-188-210">neurological disorders</span>.	28500272	2017
DPYSL2	1808	Neuroblastoma	C0027819	0.04	Biomarker	disease	BEFREE	<span class="gene" id="30871964-0-0-5">CRMP2</span>-derived peptide ST2-104 (R9-CBD3) protects SH-SY5Y <span class="disease" id="30871964-0-57-70">neuroblastoma</span> cells against Aβ&lt;sub&gt;25-35&lt;/sub&gt;-induced neurotoxicity by inhibiting the pCRMP2/NMDAR2B signaling pathway.	30871964	2019
DPYSL2	1808	Neuroblastoma	C0027819	0.04	Biomarker	disease	BEFREE	These data indicated that DPYSL3, not DPYSL1 or <span class="gene" id="24011394-12-48-54">DPYSL2</span>, is negatively regulated by MYCN and may be used as a potential biomarker for <span class="disease" id="24011394-12-133-135">NB</span>.	24011394	2013
DPYSL2	1808	Neuroblastoma	C0027819	0.04	Biomarker	disease	BEFREE	GSK-3 mediates the okadaic acid-induced modification of <span class="gene" id="17902168-0-56-93">collapsin response mediator protein-2</span> in human SK-N-SH <span class="disease" id="17902168-0-111-124">neuroblastoma</span> cells.	17902168	2008
DPYSL2	1808	Neuroblastoma	C0027819	0.04	AlteredExpression	disease	BEFREE	Here we show that glial cell line-derived neurotrophic factor (GDNF) enhances <span class="gene" id="15207709-4-78-84">CRMP-2</span> expression in TGW human <span class="disease" id="15207709-4-109-122">neuroblastoma</span> cells via activation of RET receptor tyrosine kinase.	15207709	2004
DPYSL2	1808	Parkinson Disease	C0030567	0.02	PosttranslationalModification	disease	BEFREE	These results suggest that suppression of <span class="gene" id="30375127-8-42-47">CRMP2</span> phosphorylation may be a novel therapeutic target for <span class="disease" id="30375127-8-102-104">PD</span>.	30375127	2019
DPYSL2	1808	Schizophrenia	C0036341	0.1	Biomarker	disease	BEFREE	Taken together with previous studies investigating the association between the <span class="gene" id="25847191-9-79-85">DPYSL2</span> gene and <span class="disease" id="25847191-9-95-108">schizophrenia</span>, the present findings may contribute additional evidence regarding developmental theories of the pathophysiology of schizophrenia.	25847191	2015
DPYSL2	1808	Schizophrenia	C0036341	0.1	AlteredExpression	disease	BEFREE	The <span class="gene" id="23846846-1-4-10">DPYSL2</span> gene at 8p22-p21 is expressed widely in neuronal tissues and has been implicated in multiple psychiatric disorders such as Alzheimer's disease and <span class="disease" id="23846846-1-158-171">schizophrenia</span>.	23846846	2014
DPYSL2	1808	Schizophrenia	C0036341	0.1	Biomarker	disease	BEFREE	We have identified a list of proteins with significant, &gt;2-fold change in abundance following our manipulations, of which PARK7/DJ-1 - an anti-oxidant implicated in hereditary forms of Parkinson's Disease (PD), and <span class="gene" id="30562574-4-215-221">DPYSL2</span>/<span class="gene" id="30562574-4-222-228">CRMP-2</span> - a microtubule-binding phosphoprotein involved in <span class="dis…	30562574	2019
DPYSL2	1808	Schizophrenia	C0036341	0.1	AlteredExpression	disease	LHGDN	Proteomic analysis of dorsolateral prefrontal cortex indicates the involvement of cytoskeleton, oligodendrocyte, energy metabolism and new potential markers in schizophrenia.	19110265	2009
DPYSL2	1808	Schizophrenia	C0036341	0.1	AlteredExpression	disease	BEFREE	Further, several independent gene expression studies have shown that <span class="gene" id="21302347-5-69-75">DPYSL2</span> is differentially expressed in <span class="disease" id="21302347-5-107-109">SZ</span> brains [Beasley et al.2006.	21302347	2011
DPYSL2	1808	Schizophrenia	C0036341	0.1	Biomarker	disease	BEFREE	Our results support the functional importance of the <span class="gene" id="27801893-8-53-59">DPYSL2</span> DNR and a role for mTOR signaling in <span class="disease" id="27801893-8-97-110">schizophrenia</span>.	27801893	2016
DPYSL2	1808	Schizophrenia	C0036341	0.1	Biomarker	disease	BEFREE	Case-control and TDT analyses were performed to detect association of <span class="gene" id="16321170-7-70-76">DPYSL2</span> with <span class="disease" id="16321170-7-82-95">schizophrenia</span>.	16321170	2006
DPYSL2	1808	Schizophrenia	C0036341	0.1	Biomarker	disease	BEFREE	We conclude that <span class="gene" id="20414250-5-17-23">DPYSL2</span> does not have a major function in <span class="disease" id="20414250-5-58-61">SCZ</span> in Japanese subjects.	20414250	2010
DPYSL2	1808	Paranoid Schizophrenia	C0036349	0.32	Biomarker	disease	CTD_human	The polymorphism *2236T&gt;C in the 3' untranslated region of the <span class="gene" id="17105906-8-63-68">DRP-2</span> gene, which has been shown to be a negative genetic risk factor for <span class="disease" id="17105906-8-137-164">paranoid-type schizophrenia</span>, was analyzed in 198 patients with METH psychosis and 221 corresponding healthy controls in a Japanese population.	17105906	2006
DPYSL2	1808	Paranoid Schizophrenia	C0036349	0.32	Biomarker	disease	BEFREE	The human <span class="gene" id="12679234-0-10-47">dihydropyrimidinase-related protein 2</span> gene on chromosome 8p21 is associated with <span class="disease" id="12679234-0-91-118">paranoid-type schizophrenia</span>.	12679234	2003
DPYSL2	1808	Status Epilepticus	C0038220	0.22	AlteredExpression	disease	BEFREE	Our results showed that the expression level of <span class="gene" id="30169428-8-48-53">CRMP2</span> was elevated and the expression level of phosphorylated CRMP2 (p-CRMP2) was reduced following <span class="disease" id="30169428-8-148-166">status epilepticus</span>.	30169428	2018
DPYSL2	1808	Status Epilepticus	C0038220	0.22	Biomarker	disease	BEFREE	The present study was, therefore, undertaken to evaluate the effect of LCM on pilocarpine (PILO) induced <span class="disease" id="29935443-2-105-107">SE</span> and neurodegeneration in C57BL/6 mice and to ascertain the involvement of <span class="gene" id="29935443-2-182-188">CRMP-2</span> in mediating above effect.	29935443	2018
DPYSL2	1808	Cerebrovascular accident	C0038454	0.01	AlteredExpression	group	BEFREE	The results of the present study suggested that TLR4 may promote the phosphorylation of <span class="gene" id="29749502-8-88-93">CRMP2</span> via the activation of ROCK‑II in MCAO rats, which further characterizes the pathological mechanism of TLR4 in stroke, and that modulation of TLR4 could be a potential target to limit secondary post‑<span class="disease" id="29749502-8-292-298">stroke</span>…	29749502	2018
DPYSL2	1808	Abnormal behavior	C0233514	0.02	AlteredExpression	phenotype	BEFREE	The <span class="gene" id="23846846-1-4-10">DPYSL2</span> gene at 8p22-p21 is expressed widely in neuronal tissues and has been implicated in multiple <span class="disease" id="23846846-1-104-125">psychiatric disorders</span> such as Alzheimer's disease and schizophrenia.	23846846	2014
DPYSL2	1808	Abnormal behavior	C0233514	0.02	Biomarker	phenotype	BEFREE	The present findings demonstrated that the downregulation of genes such as <span class="gene" id="25847191-8-75-81">Dpysl2</span> and Dypsl3 in a rat model of prenatal stress may affect subsequent <span class="disease" id="25847191-8-149-167">behavioral changes</span> and that polymorphisms of the <span class="gene" id="25847191-8-198-204">DPYSL2</span> gene in humans may be associated with the d…	25847191	2015
DPYSL2	1808	Memory impairment	C0233794	0.01	Biomarker	phenotype	BEFREE	Both GSK-3β/<span class="gene" id="31187143-0-12-17">CRMP2</span> and CDK5/<span class="gene" id="31187143-0-27-32">CRMP2</span> pathways participate in the protection of dexmedetomidine against propofol-induced learning and <span class="disease" id="31187143-0-129-146">memory impairment</span> in neonatal rats.	31187143	2019
DPYSL2	1808	Infantile neuronal ceroid lipofuscinosis	C0268281	0.01	Biomarker	disease	BEFREE	Protein product of CLN6 gene responsible for variant late-onset <span class="disease" id="19235893-0-64-104">infantile neuronal ceroid lipofuscinosis</span> interacts with <span class="gene" id="19235893-0-120-126">CRMP-2</span>.	19235893	2009
DPYSL2	1808	Familial Alzheimer Disease (FAD)	C0276496	0.3	Biomarker	disease	CTD_human	Proteomic identification of HNE-bound proteins in early Alzheimer disease: Insights into the role of lipid peroxidation in the progression of AD.	19374891	2009
DPYSL2	1808	Adult Glioblastoma	C0278878	0.02	Biomarker	disease	BEFREE	The <span class="gene" id="28660485-9-4-9">CRMP2</span> phosphorylation inhibitor (S)-lacosamide reduces, in a concentration-dependent manner, <span class="disease" id="28660485-9-97-109">glioblastoma</span> cell proliferation and induced apoptosis in all three GBM cell lines tested.	28660485	2018
DPYSL2	1808	Adult Glioblastoma	C0278878	0.02	Biomarker	disease	BEFREE	This study demonstrates that the <span class="gene" id="31267313-12-33-38">CRMP2</span> SUMOylation exists widely in GBM cells and drives <span class="disease" id="31267313-12-89-101">glioblastoma</span> proliferation.	31267313	2019
DPYSL2	1808	Childhood Glioblastoma	C0280474	0.02	Biomarker	disease	BEFREE	The <span class="gene" id="28660485-9-4-9">CRMP2</span> phosphorylation inhibitor (S)-lacosamide reduces, in a concentration-dependent manner, <span class="disease" id="28660485-9-97-109">glioblastoma</span> cell proliferation and induced apoptosis in all three GBM cell lines tested.	28660485	2018
DPYSL2	1808	Childhood Glioblastoma	C0280474	0.02	Biomarker	disease	BEFREE	This study demonstrates that the <span class="gene" id="31267313-12-33-38">CRMP2</span> SUMOylation exists widely in GBM cells and drives <span class="disease" id="31267313-12-89-101">glioblastoma</span> proliferation.	31267313	2019
DPYSL2	1808	Impaired cognition	C0338656	0.01	AlteredExpression	disease	BEFREE	Relative D3 vitamin deficiency and consequent <span class="disease" id="31838171-0-46-66">cognitive impairment</span> in an animal model of Alzheimer's disease: Potential involvement of <span class="gene" id="31838171-0-135-172">collapsin response mediator protein-2</span>.	31838171	2020
DPYSL2	1808	Alzheimer Disease, Late Onset	C0494463	0.3	Biomarker	disease	CTD_human	Proteomic identification of HNE-bound proteins in early Alzheimer disease: Insights into the role of lipid peroxidation in the progression of AD.	19374891	2009
DPYSL2	1808	Neurodegenerative Disorders	C0524851	0.03	PosttranslationalModification	group	BEFREE	Our study suggests that the phosphorylation of <span class="gene" id="29758318-14-47-52">CRMP2</span> at Ser522 is involved in the signaling pathways that may be related to neuropsychiatric and <span class="disease" id="29758318-14-145-171">neurodegenerative diseases</span> and pain.	29758318	2018
DPYSL2	1808	Neurodegenerative Disorders	C0524851	0.03	Biomarker	group	BEFREE	Hyperphosphorylation of <span class="gene" id="30871964-2-24-29">CRMP2</span> has been reported in brains of Alzheimer's disease (AD) patients and other <span class="disease" id="30871964-2-105-131">neurodegenerative diseases</span>.	30871964	2019
DPYSL2	1808	Neurodegenerative Disorders	C0524851	0.03	Biomarker	group	BEFREE	<span class="gene" id="21860090-0-0-5">CRMP2</span> hyperphosphorylation is characteristic of Alzheimer's disease and not a feature common to other <span class="disease" id="21860090-0-102-128">neurodegenerative diseases</span>.	21860090	2011
DPYSL2	1808	Acute Confusional Senile Dementia	C0546126	0.3	Biomarker	disease	CTD_human	Proteomic identification of HNE-bound proteins in early Alzheimer disease: Insights into the role of lipid peroxidation in the progression of AD.	19374891	2009
DPYSL2	1808	Central neuroblastoma	C0700095	0.04	Biomarker	disease	BEFREE	These data indicated that DPYSL3, not DPYSL1 or <span class="gene" id="24011394-12-48-54">DPYSL2</span>, is negatively regulated by MYCN and may be used as a potential biomarker for <span class="disease" id="24011394-12-133-135">NB</span>.	24011394	2013
DPYSL2	1808	Central neuroblastoma	C0700095	0.04	Biomarker	disease	BEFREE	GSK-3 mediates the okadaic acid-induced modification of <span class="gene" id="17902168-0-56-93">collapsin response mediator protein-2</span> in human SK-N-SH <span class="disease" id="17902168-0-111-124">neuroblastoma</span> cells.	17902168	2008
DPYSL2	1808	Central neuroblastoma	C0700095	0.04	AlteredExpression	disease	BEFREE	Here we show that glial cell line-derived neurotrophic factor (GDNF) enhances <span class="gene" id="15207709-4-78-84">CRMP-2</span> expression in TGW human <span class="disease" id="15207709-4-109-122">neuroblastoma</span> cells via activation of RET receptor tyrosine kinase.	15207709	2004
DPYSL2	1808	Central neuroblastoma	C0700095	0.04	Biomarker	disease	BEFREE	<span class="gene" id="30871964-0-0-5">CRMP2</span>-derived peptide ST2-104 (R9-CBD3) protects SH-SY5Y <span class="disease" id="30871964-0-57-70">neuroblastoma</span> cells against Aβ&lt;sub&gt;25-35&lt;/sub&gt;-induced neurotoxicity by inhibiting the pCRMP2/NMDAR2B signaling pathway.	30871964	2019
DPYSL2	1808	Alzheimer's Disease, Focal Onset	C0750900	0.3	Biomarker	disease	CTD_human	Proteomic identification of HNE-bound proteins in early Alzheimer disease: Insights into the role of lipid peroxidation in the progression of AD.	19374891	2009
DPYSL2	1808	Alzheimer Disease, Early Onset	C0750901	0.3	Biomarker	disease	CTD_human	Proteomic identification of HNE-bound proteins in early Alzheimer disease: Insights into the role of lipid peroxidation in the progression of AD.	19374891	2009
DPYSL2	1808	Glioblastoma Multiforme	C1621958	0.02	AlteredExpression	disease	BEFREE	<span class="gene" id="31267313-9-0-5">CRMP2</span> is expressed in all tested <span class="disease" id="31267313-9-33-36">GBM</span> cell lines.	31267313	2019
DPYSL2	1808	Glioblastoma Multiforme	C1621958	0.02	Biomarker	disease	BEFREE	The <span class="gene" id="28660485-9-4-9">CRMP2</span> phosphorylation inhibitor (S)-lacosamide reduces, in a concentration-dependent manner, <span class="disease" id="28660485-9-97-109">glioblastoma</span> cell proliferation and induced apoptosis in all three <span class="disease" id="28660485-9-164-167">GBM</span> cell lines tested.	28660485	2018
DPYSL2	1808	Childhood Neuroblastoma	C4086165	0.04	AlteredExpression	disease	BEFREE	Here we show that glial cell line-derived neurotrophic factor (GDNF) enhances <span class="gene" id="15207709-4-78-84">CRMP-2</span> expression in TGW human <span class="disease" id="15207709-4-109-122">neuroblastoma</span> cells via activation of RET receptor tyrosine kinase.	15207709	2004
DPYSL2	1808	Childhood Neuroblastoma	C4086165	0.04	Biomarker	disease	BEFREE	<span class="gene" id="30871964-0-0-5">CRMP2</span>-derived peptide ST2-104 (R9-CBD3) protects SH-SY5Y <span class="disease" id="30871964-0-57-70">neuroblastoma</span> cells against Aβ&lt;sub&gt;25-35&lt;/sub&gt;-induced neurotoxicity by inhibiting the pCRMP2/NMDAR2B signaling pathway.	30871964	2019
DPYSL2	1808	Childhood Neuroblastoma	C4086165	0.04	Biomarker	disease	BEFREE	GSK-3 mediates the okadaic acid-induced modification of <span class="gene" id="17902168-0-56-93">collapsin response mediator protein-2</span> in human SK-N-SH <span class="disease" id="17902168-0-111-124">neuroblastoma</span> cells.	17902168	2008
DPYSL2	1808	Childhood Neuroblastoma	C4086165	0.04	Biomarker	disease	BEFREE	These data indicated that DPYSL3, not DPYSL1 or <span class="gene" id="24011394-12-48-54">DPYSL2</span>, is negatively regulated by MYCN and may be used as a potential biomarker for <span class="disease" id="24011394-12-133-135">NB</span>.	24011394	2013
SPTAN1	6709	Encephalitis, St. Louis	C0014060	0.01	Biomarker	disease	BEFREE	Autoantibodies to <span class="gene" id="12673889-0-18-30">alpha-fodrin</span> in primary Sjögren's syndrome and <span class="disease" id="12673889-0-65-68">SLE</span> detected by an in vitro transcription and translation assay.	12673889	2003
SPTAN1	6709	Epilepsy	C0014544	0.02	Biomarker	disease	BEFREE	Delineating <span class="gene" id="29050398-0-12-18">SPTAN1</span> associated phenotypes: from isolated <span class="disease" id="29050398-0-56-64">epilepsy</span> to encephalopathy with progressive brain atrophy.	29050398	2017
SPTAN1	6709	Myoclonus	C0027066	0.1	Biomarker	phenotype	HPO
SPTAN1	6709	Schizophrenia	C0036341	0.02	AlteredExpression	disease	LHGDN	Alterations in oligodendrocyte proteins, calcium homeostasis and new potential markers in schizophrenia anterior temporal lobe are revealed by shotgun proteome analysis.	19034380	2009
SPTAN1	6709	Seizures	C0036572	0.12	Biomarker	phenotype	BEFREE	<span class="gene" id="29038240-6-0-12">αII spectrin</span>-deficient mice die before 1 month of age and have disrupted AIS and many other neurological impairments including <span class="disease" id="29038240-6-127-135">seizures</span>, disrupted cortical lamination, and widespread neurodegeneration.	29038240	2017
SPTAN1	6709	Seizures	C0036572	0.12	Biomarker	phenotype	HPO
SPTAN1	6709	Severe intellectual disability	C0036857	0.11	Biomarker	disease	HPO
SPTAN1	6709	Encephalopathies	C0085584	0.03	Biomarker	group	BEFREE	The aim of this review is to delineate <span class="gene" id="25631096-3-39-45">SPTAN1</span> <span class="disease" id="25631096-3-46-60">encephalopathy</span> as a distinct clinical syndrome.	25631096	2015
SPTAN1	6709	Encephalopathies	C0085584	0.03	Biomarker	group	BEFREE	Delineating <span class="gene" id="29050398-0-12-18">SPTAN1</span> associated phenotypes: from isolated epilepsy to <span class="disease" id="29050398-0-68-82">encephalopathy</span> with progressive brain atrophy.	29050398	2017
SPTAN1	6709	Migraine Disorders	C0149931	0.01	Biomarker	group	BEFREE	Thus, <span class="gene" id="19428688-9-6-18">alpha-fodrin</span> might play an important role in the pathophysiology of <span class="disease" id="19428688-9-74-82">migraine</span>, possibly serving as a migraine biomarker.	19428688	2009
SPTAN1	6709	Migraine with Aura	C0154723	0.01	AlteredExpression	disease	BEFREE	We also verified that the expression of <span class="gene" id="19428688-8-40-52">alpha-fodrin</span>, which was 1 of the 15 genes that were differentially expressed in lymphoblasts originating from patients with <span class="disease" id="19428688-8-164-166">MA</span>, increased after cortical spreading depression in an animal model.	19428688	2009
SPTAN1	6709	Cerebral atrophy	C0235946	0.14	Biomarker	disease	BEFREE	Delineating <span class="gene" id="29050398-0-12-18">SPTAN1</span> associated phenotypes: from isolated epilepsy to encephalopathy with progressive <span class="disease" id="29050398-0-100-113">brain atrophy</span>.	29050398	2017
SPTAN1	6709	Cerebral atrophy	C0235946	0.14	Biomarker	disease	HPO
SPTAN1	6709	Degenerative Diseases, Central Nervous System	C0270715	0.3	Biomarker	group	CTD_human	Initial biological qualification of SBDP-145 as a biomarker of compound-induced neurodegeneration in the rat.	25015659	2014
SPTAN1	6709	Neurodegenerative Disorders	C0524851	0.3	Biomarker	group	CTD_human	Initial biological qualification of SBDP-145 as a biomarker of compound-induced neurodegeneration in the rat.	25015659	2014
SPTAN1	6709	Epileptic encephalopathy	C0543888	0.13	Biomarker	disease	BEFREE	Critical roles of <span class="gene" id="29337302-0-18-30">αII spectrin</span> in brain development and <span class="disease" id="29337302-0-56-80">epileptic encephalopathy</span>.	29337302	2018
SPTAN1	6709	Epileptic encephalopathy	C0543888	0.13	Biomarker	disease	HPO
SPTAN1	6709	Degenerative Diseases, Spinal Cord	C0751733	0.3	Biomarker	group	CTD_human	Initial biological qualification of SBDP-145 as a biomarker of compound-induced neurodegeneration in the rat.	25015659	2014
SPTAN1	6709	Brain atrophy	C4551584	0.04	Biomarker	disease	BEFREE	Delineating <span class="gene" id="29050398-0-12-18">SPTAN1</span> associated phenotypes: from isolated epilepsy to encephalopathy with progressive <span class="disease" id="29050398-0-100-113">brain atrophy</span>.	29050398	2017
PARK7	11315	Adenocarcinoma	C0001418	0.01	AlteredExpression	group	LHGDN	Proteomic analysis identifies MMP-9, DJ-1 and A1BG as overexpressed proteins in pancreatic juice from pancreatic ductal adenocarcinoma patients.	18706098	2008
PARK7	11315	Alzheimer's Disease	C0002395	0.01	Biomarker	disease	BEFREE	The 117 genes include two positive controls, Nep and <span class="gene" id="30889441-5-53-58">Park7</span>, already known to be affected by both <span class="disease" id="30889441-5-97-99">AD</span> and vitamin D hypovitaminosis.	30889441	2019
PARK7	11315	Anxiety	C0003467	0.11	Biomarker	disease	HPO
PARK7	11315	Bipolar Disorder	C0005586	0.01	Biomarker	disease	BEFREE	Immunocontent of DJ-1 (<span class="gene" id="26723136-7-23-29">PARK-7</span>-encoded protein) were not elevated in post mortem prefrontal cortex from patients with <span class="disease" id="26723136-7-117-119">BD</span>.	26723136	2016
PARK7	11315	Depressive disorder	C0011581	0.1	Biomarker	disease	HPO
PARK7	11315	Epilepsy	C0014544	0.01	Biomarker	disease	BEFREE	Using a mouse model of tuberous sclerosis complex, a disease that displays both <span class="disease" id="26419955-13-80-88">epilepsy</span> and autism spectrum disorder phenotypes and has overactive mTORC1 signaling, we show that <span class="gene" id="26419955-13-179-198">Parkinson protein 7</span> protein is elevated in the dendrites and colocalizes with the postsynaptic marker postsynaptic de…	26419955	2016
PARK7	11315	Glioblastoma	C0017636	0.01	AlteredExpression	disease	BEFREE	We report here that: (i) most of the <span class="disease" id="20497343-4-37-40">GBM</span>s that we studied expressed <span class="gene" id="20497343-4-68-72">DJ-1</span> protein at significant levels, and typically in a cytoplasmic, non-nuclear fashion; (ii) DJ-1 staining intensity varied directly with strong nuclear p53 expression (assessed by immunostaining); and (iii) DJ-1 staining intensity…	20497343	2011
PARK7	11315	Impulsive Behavior	C0021125	0.1	Biomarker	phenotype	HPO
PARK7	11315	Multiple Sclerosis	C0026769	0.02	AlteredExpression	disease	BEFREE	Simultaneously, <span class="gene" id="20673799-7-16-19">DJ1</span> protein expression is predominantly increased in astrocytes in both active and chronic inactive <span class="disease" id="20673799-7-116-118">MS</span> lesions compared to control brain tissue and normal-appearing white matter.	20673799	2010
PARK7	11315	Multiple Sclerosis	C0026769	0.02	AlteredExpression	disease	LHGDN	Correlation between DJ-1 levels in the cerebrospinal fluid and the progression of disabilities in multiple sclerosis patients.	18632777	2008
PARK7	11315	Neuroblastoma	C0027819	0.03	Biomarker	disease	BEFREE	To clarify the subcellular localization and function of DJ-1, we generated three highly specific antibodies to <span class="gene" id="15944198-5-111-115">DJ-1</span> protein and investigated the subcellular localization of endogenous <span class="gene" id="15944198-5-184-188">DJ-1</span> protein in both mouse brain tissues and human <span class="disease" id="15944198-5-235-248">neuroblastoma</spa…	15944198	2005
PARK7	11315	Neuroblastoma	C0027819	0.03	Biomarker	disease	BEFREE	In this study, we found that the SDS-resistant irreversible dimer of <span class="gene" id="28446034-3-69-73">DJ-1</span> protein was formed in human dopaminergic <span class="disease" id="28446034-3-115-128">neuroblastoma</span> SH-SY5Y cells when the cells were exposed to massive superoxide inducers such as paraquat and diquat.	28446034	2017
PARK7	11315	Neuroblastoma	C0027819	0.03	AlteredExpression	disease	BEFREE	Human derived <span class="disease" id="27114059-4-14-27">neuroblastoma</span> SH-SY5Y cells were transiently transfected with the plasmid pcDNA3-Flag-DJ-1 aimed to overexpress the <span class="gene" id="27114059-4-130-134">DJ-1</span> protein.	27114059	2016
PARK7	11315	Parkinson Disease	C0030567	0.6	Biomarker	disease	CTD_human	Effects of pharmacological agents on the lifespan phenotype of Drosophila DJ-1beta mutants.	20423725	2010
PARK7	11315	Parkinson Disease	C0030567	0.6	Biomarker	disease	LHGDN	Mitochondrial localization of the <span class="disease" id="15944198-0-34-53">Parkinson's disease</span> related <span class="gene" id="15944198-0-62-74">protein DJ-1</span>: implications for pathogenesis.	15944198	2005
PARK7	11315	Parkinson Disease	C0030567	0.6	Biomarker	disease	LHGDN	DJ-1/<span class="gene" id="17015834-1-5-10">PARK7</span>, a cancer- and <span class="disease" id="17015834-1-26-45">Parkinson's disease</span> (<span class="disease" id="17015834-1-47-49">PD</span>)-associated protein, protects cells from toxic stresses.	17015834	2006
PARK7	11315	Parkinson Disease	C0030567	0.6	Biomarker	disease	BEFREE	DJ-1 - a causative agent of familial <span class="disease" id="20202083-2-37-56">Parkinson's disease</span> <span class="gene" id="20202083-2-57-62">PARK7</span> - is responsible for inducing antioxidative reaction.	20202083	2010
PARK7	11315	Parkinson Disease	C0030567	0.6	Biomarker	disease	BEFREE	Mutations in seven genes are robustly associated with autosomal dominant (SNCA, LRRK2, EIF4G1, VPS35) or recessive (parkin/PARK2, PINK1, DJ1/<span class="gene" id="23462481-1-141-146">PARK7</span>) <span class="disease" id="23462481-1-148-167">Parkinson's disease</span> (<span class="disease" id="23462481-1-169-171">PD</span>) or parkinsonism.	23462481	2013
PARK7	11315	Parkinson Disease	C0030567	0.6	Biomarker	disease	BEFREE	Our aim was to examine the possibility of using DJ-1 (<span class="gene" id="26024237-2-54-59">PARK7</span>), as a novel therapeutic target for <span class="disease" id="26024237-2-96-115">Parkinson's disease</span>.	26024237	2015
PARK7	11315	Parkinson Disease	C0030567	0.6	Biomarker	disease	BEFREE	Elucidating the physiological role of <span class="gene" id="12446870-5-38-42">DJ-1</span> protein may promote understanding of the mechanisms of brain neuronal maintenance and pathogenesis of <span class="disease" id="12446870-5-145-164">Parkinson's disease</span>.	12446870	2003
PARK7	11315	Parkinson Disease	C0030567	0.6	Biomarker	disease	CTD_human	Correlation between the biochemical pathways altered by mutated parkinson-related genes and chronic exposure to manganese.	25149416	2014
PARK7	11315	Parkinson Disease	C0030567	0.6	Biomarker	disease	BEFREE	However, the causes of the emotional symptom accompanying <span class="gene" id="31504219-2-58-63">PARK7</span>-associated and other forms of <span class="disease" id="31504219-2-94-113">Parkinson's disease</span> remain largely unexplored.	31504219	2019
PARK7	11315	Parkinson Disease	C0030567	0.6	Biomarker	disease	BEFREE	Loss-of-function of <span class="gene" id="28446034-2-20-24">DJ-1</span> protein is suggested to contribute to the onset of <span class="disease" id="28446034-2-76-78">PD</span>, but the causes of DJ-1 dysfunction remain insufficiently elucidated.	28446034	2017
PARK7	11315	Parkinson Disease	C0030567	0.6	Biomarker	disease	BEFREE	Here, DJ-1 (<span class="gene" id="30011180-2-12-17">PARK7</span>) gained major attention when a conserved cysteine residue with a putative role in oxidative stress sensing/protection was linked to <span class="disease" id="30011180-2-150-152">PD</span>.	30011180	2018
PARK7	11315	Parkinson Disease	C0030567	0.6	AlteredExpression	disease	BEFREE	Heightened DJ-1 (<span class="gene" id="21097510-1-17-22">Park7</span>) expression is associated with a reduction in chemotherapeutic-induced cell death and poor prognosis in several cancers, whereas the loss of DJ-1 function is found in a subgroup of <span class="disease" id="21097510-1-204-221">Parkinson disease</span> associated with neuronal death.	21097510	2011
PARK7	11315	Parkinson Disease	C0030567	0.6	Biomarker	disease	BEFREE	DJ-1 was initially identified by us as a novel oncogene and has recently been found to be a causative gene for familial <span class="disease" id="16781058-1-120-139">Parkinson's disease</span> <span class="gene" id="16781058-1-140-145">PARK7</span>.	16781058	2006
PARK7	11315	Parkinson Disease	C0030567	0.6	Biomarker	disease	BEFREE	The <span class="gene" id="23766857-4-4-8">DJ-1</span> gene is a causative gene for familial <span class="disease" id="23766857-4-47-49">PD</span> (park7) and also an oncogene.	23766857	2013
PARK7	11315	Parkinson Disease	C0030567	0.6	Biomarker	disease	BEFREE	DJ-1/<span class="gene" id="17015834-1-5-10">PARK7</span>, a cancer- and <span class="disease" id="17015834-1-26-45">Parkinson's disease</span> (<span class="disease" id="17015834-1-47-49">PD</span>)-associated protein, protects cells from toxic stresses.	17015834	2006
PARK7	11315	Parkinson Disease	C0030567	0.6	Biomarker	disease	RGD	Pathogenic autosomal recessive mutations in the DJ-1 (<span class="gene" id="24157858-1-54-59">Park7</span>) or the PTEN-induced putative kinase 1 (Pink1 or PARK6) genes are associated with familial <span class="disease" id="24157858-1-151-170">Parkinson's disease</span> (<span class="disease" id="24157858-1-172-174">PD</span>).	24157858	2013
PARK7	11315	Parkinson Disease	C0030567	0.6	Biomarker	disease	BEFREE	Many mutations in genes encoding proteins such as Parkin, PTEN-induced putative kinase 1 (PINK1), <span class="gene" id="29700116-1-98-120">protein deglycase DJ-1</span> (DJ-1 or <span class="gene" id="29700116-1-130-135">PARK7</span>), leucine-rich repeat kinase 2 (LRRK2), and α-synuclein have been linked to familial forms of <span class="disease" id="29700116-1-230-249">Parkinson's disease</spa…	29700116	2018
PARK7	11315	Parkinson Disease	C0030567	0.6	Biomarker	disease	LHGDN	An association study of four common polymorphisms in the <span class="gene" id="15304593-1-57-60">DJ1</span> gene and <span class="disease" id="15304593-1-70-87">Parkinson disease</span> (<span class="disease" id="15304593-1-89-91">PD</span>) was conducted.	15304593	2004
PARK7	11315	Parkinson Disease	C0030567	0.6	Biomarker	disease	BEFREE	The administration of recombinant wild-type <span class="gene" id="28458339-5-44-48">DJ-1</span> protein suppresses the neuronal loss associated with both <span class="disease" id="28458339-5-107-126">Parkinson's disease</span> and ischemic stroke in rats.	28458339	2017
PARK7	11315	Parkinson Disease	C0030567	0.6	AlteredExpression	disease	BEFREE	Inhibitors of lysosomal function or serum starvation in control or LAMP2 deficient cells do <span class="negexp">not modify</span> the cellular levels of <span class="disease" id="30048497-0-126-143">Parkinson disease</span>-associated DJ-1/<span class="gene" id="30048497-0-160-166">PARK 7</span> protein.	30048497	2018
PARK7	11315	Parkinson Disease	C0030567	0.6	Biomarker	disease	LHGDN	Linking DJ-1 to neurodegeneration offers novel insights for understanding the pathogenesis of Parkinson's disease.	14712351	2004
PARK7	11315	Parkinson Disease	C0030567	0.6	Biomarker	disease	BEFREE	Pathological properties of the <span class="disease" id="14991385-0-31-50">Parkinson's disease</span>-associated <span class="gene" id="14991385-0-62-74">protein DJ-1</span> in alpha-synucleinopathies and tauopathies: relevance for multiple system atrophy and Pick's disease.	14991385	2004
PARK7	11315	Parkinson Disease	C0030567	0.6	Biomarker	disease	CTD_human	Loss-of-function mutations in the gene encoding the multifunctional <span class="gene" id="22898350-1-68-81">protein, DJ-1</span>, have been implicated in the pathogenesis of early-onset familial <span class="disease" id="22898350-1-148-167">Parkinson's disease</span> (<span class="disease" id="22898350-1-169-171">PD</span>), suggesting that DJ-1 may act as a neuroprotectant for dopaminergic (DA)…	22898350	2012
PARK7	11315	Parkinson Disease	C0030567	0.6	Biomarker	disease	CTD_human	Mitochondria mass is low in mouse substantia nigra dopamine neurons: implications for Parkinson's disease.	17010972	2007
PARK7	11315	Parkinson Disease	C0030567	0.6	Biomarker	disease	BEFREE	Protection against oxidative stress-induced neurodegeneration by a modulator for DJ-1, the wild-type of familial <span class="disease" id="19276614-0-113-132">Parkinson's disease</span>-linked <span class="gene" id="19276614-0-140-145">PARK7</span>.	19276614	2009
PARK7	11315	Parkinson Disease	C0030567	0.6	Biomarker	disease	BEFREE	DJ-1 was initially identified by us as a novel oncogene and has later been found to be a causative gene for familial <span class="disease" id="18162323-1-117-136">Parkinson's disease</span> <span class="gene" id="18162323-1-137-142">PARK7</span>.	18162323	2008
PARK7	11315	Parkinson Disease	C0030567	0.6	Biomarker	disease	CTD_human	DJ-1 was first identified as an activated ras-dependent oncogene and later found to be a causative gene for a familial form of <span class="disease" id="23037695-3-127-146">Parkinson's disease</span>, <span class="gene" id="23037695-3-148-153">PARK7</span>.	23037695	2012
PARK7	11315	Parkinson Disease	C0030567	0.6	Biomarker	disease	CTD_human	Early exposure to paraquat sensitizes dopaminergic neurons to subsequent silencing of PINK1 gene expression in mice.	22043175	2011
PARK7	11315	Parkinson Disease	C0030567	0.6	Biomarker	disease	LHGDN	Association of PINK1 and DJ-1 confers digenic inheritance of early-onset Parkinson's disease.	16632486	2006
PARK7	11315	Parkinson Disease	C0030567	0.6	Biomarker	disease	BEFREE	The <span class="gene" id="29147899-1-4-8">DJ-1</span> gene is an oncogene and also causative gene for a familial form of <span class="disease" id="29147899-1-76-93">Parkinson disease</span>.	29147899	2017
PARK7	11315	Parkinson Disease	C0030567	0.6	Biomarker	disease	LHGDN	DJ-1: a newcomer in Parkinson's disease pathology.	18045143	2007
PARK7	11315	Parkinson Disease	C0030567	0.6	Biomarker	disease	BEFREE	Oxidative neurodegeneration is prevented by UCP0045037, an allosteric modulator for the reduced form of DJ-1, a wild-type of familial <span class="disease" id="20087465-0-134-153">Parkinson's disease</span>-linked <span class="gene" id="20087465-0-161-166">PARK7</span>.	20087465	2009
PARK7	11315	Parkinson Disease	C0030567	0.6	Biomarker	disease	BEFREE	Mutations the in human DJ-1 (hDJ-1) gene are associated with early-onset autosomal recessive forms of <span class="disease" id="27556455-1-102-121">Parkinson's disease</span> (<span class="disease" id="27556455-1-123-125">PD</span>). hDJ-1/<span class="gene" id="27556455-1-134-167">parkinsonism associated deglycase</span> (<span class="gene" id="27556455-1-169-174">PARK7</span>) is a cytoprotecti…	27556455	2016
PARK7	11315	Parkinson Disease	C0030567	0.6	Biomarker	disease	BEFREE	To date, MJFF has initiated and funded the generation of 30 different models, which include transgenic or knockout models of <span class="disease" id="24046356-5-125-127">PD</span>-relevant genes such as Park1 (also known as Park4 and SNCA), Park8 (LRRK2), <span class="gene" id="24046356-5-204-209">Park7</span> (DJ-1), Park6 (PINK1), Park2 (Parkin), VPS35, EiF4G1 and GBA.	24046356	2013
PARK7	11315	Parkinson Disease	C0030567	0.6	Biomarker	disease	BEFREE	The <span class="disease" id="20671441-2-4-23">Parkinson's Disease</span>-related <span class="gene" id="20671441-2-32-36">DJ-1</span> protein (also known as <span class="gene" id="20671441-2-60-65">PARK7</span>) has been implicated in resistance against oxidative stress in dopaminergic neurons however, its molecular mechanism has to date been unknown.	20671441	2010
PARK7	11315	Parkinson Disease	C0030567	0.6	Biomarker	disease	BEFREE	Using these assays, serum concentration of six biomarkers including prostate-specific antigen (PSA) protein, free/total PSA ratio, as well as four autoantibodies against <span class="disease" id="31404106-3-170-187">Parkinson disease</span> 7 (<span class="gene" id="31404106-3-191-196">PARK7</span>), TAR DNA-binding protein 43 (TARDBP), Talin 1 (TLN1), and Caldesmon 1 (CALD1) and were analyzed.	31404106	2019
PARK7	11315	Parkinson Disease	C0030567	0.6	Biomarker	disease	BEFREE	On the oligomeric state of <span class="gene" id="17504761-0-27-31">DJ-1</span> protein and its mutants associated with <span class="disease" id="17504761-0-72-89">Parkinson Disease</span>. A combined computational and in vitro study.	17504761	2007
PARK7	11315	Parkinson Disease	C0030567	0.6	Biomarker	disease	BEFREE	DJ-1 ( <span class="gene" id="29258409-1-7-12">PARK7</span>) has been reported to be causative gene of <span class="disease" id="29258409-1-56-73">Parkinson disease</span> and also an oncogene.	29258409	2018
PARK7	11315	Parkinson Disease	C0030567	0.6	Biomarker	disease	BEFREE	The <span class="disease" id="15790595-0-4-23">Parkinson's disease</span>-associated <span class="gene" id="15790595-0-35-39">DJ-1</span> protein is a transcriptional co-activator that protects against neuronal apoptosis.	15790595	2005
PARK7	11315	Parkinson Disease	C0030567	0.6	Biomarker	disease	BEFREE	DJ-1 (<span class="gene" id="17599367-1-6-11">PARK7</span>) has been implicated in early onset and familial cases of <span class="disease" id="17599367-1-70-89">Parkinson's disease</span> (<span class="disease" id="17599367-1-91-93">PD</span>).	17599367	2007
PARK7	11315	Parkinson Disease	C0030567	0.6	Biomarker	disease	BEFREE	Therefore, whether the serum <span class="gene" id="29241707-4-29-33">DJ-1</span> protein levels are different between PD patients and controls in Chinese patients as well as whether serum <span class="gene" id="29241707-4-141-145">DJ-1</span> protein can serve as a biomarker of <span class="disease" id="29241707-4-182-184">PD</span> are unknown.	29241707	2018
PARK7	11315	Parkinson Disease	C0030567	0.6	Biomarker	disease	BEFREE	<span class="gene" id="28224045-1-0-4">DJ-1</span> protein is involved in multiple physiological processes, including <span class="disease" id="28224045-1-72-91">Parkinson's disease</span>.	28224045	2017
PARK7	11315	Parkinson Disease	C0030567	0.6	Biomarker	disease	BEFREE	One such protein is <span class="gene" id="26419955-11-20-39">Parkinson protein 7</span>, which has been implicated in <span class="disease" id="26419955-11-70-89">Parkinson's disease</span>, yet <span class="negexp">not associated</span> with epilepsy, Alzheimers disease, or autism spectrum disorder.	26419955	2016
PARK7	11315	Parkinson Disease	C0030567	0.6	Biomarker	disease	BEFREE	The <span class="gene" id="29030185-1-4-8">DJ-1</span> protein engages in diverse cellular and pathological processes, including tumorigenesis, apoptosis, sperm fertilization, and the progression of <span class="disease" id="29030185-1-153-172">Parkinson's disease</span> (<span class="disease" id="29030185-1-174-176">PD</span>).	29030185	2018
PARK7	11315	Parkinson Disease	C0030567	0.6	AlteredExpression	disease	BEFREE	Using quantitative western blot analysis, parallel decreases in <span class="gene" id="19716892-4-64-68">DJ-1</span> protein levels were seen in frontal cortex, putamen and cerebellum of <span class="disease" id="19716892-4-139-141">PD</span> cases.	19716892	2009
PARK7	11315	Parkinson Disease	C0030567	0.6	Biomarker	disease	BEFREE	Therefore, <span class="gene" id="22664331-6-11-15">DJ-1</span> protein protected dopaminergic neurons in two <span class="disease" id="22664331-6-62-64">PD</span> model rats by increasing antioxidant capacity and inhibiting α-synuclein expression.	22664331	2012
PARK7	11315	Parkinson Disease	C0030567	0.6	Biomarker	disease	BEFREE	Protection against dopaminergic neurodegeneration in Parkinson's disease-model animals by a modulator of the oxidized form of DJ-1, a wild-type of familial <span class="disease" id="22041943-0-156-175">Parkinson's disease</span>-linked <span class="gene" id="22041943-0-183-188">PARK7</span>.	22041943	2011
PARK7	11315	Parkinson Disease	C0030567	0.6	Biomarker	disease	BEFREE	The <span class="gene" id="29147904-1-4-8">DJ-1</span> protein was originally linked with <span class="disease" id="29147904-1-44-63">Parkinson's disease</span> and is now known to have antioxidant functions.	29147904	2017
PARK7	11315	Parkinson Disease	C0030567	0.6	Biomarker	disease	CTD_human	Mutations of the DJ-1 (<span class="gene" id="15784737-1-23-28">PARK7</span>) gene are linked to familial <span class="disease" id="15784737-1-58-77">Parkinson's disease</span>.	15784737	2005
PARK7	11315	Parkinson Disease	C0030567	0.6	Biomarker	disease	BEFREE	Furthermore, hsa-miR-4639-5p was shown to negatively regulate DJ-1 (<span class="gene" id="28785216-6-68-73">PARK7</span>), a well-known <span class="disease" id="28785216-6-89-91">PD</span>-related gene, in the post-transcriptional level.	28785216	2017
PARK7	11315	Parkinson Disease	C0030567	0.6	Biomarker	disease	BEFREE	These results suggest that Tat-<span class="gene" id="22526393-7-31-35">DJ-1</span> protein provides a potential therapeutic strategy for against ROS related human diseases including <span class="disease" id="22526393-7-135-137">PD</span>.	22526393	2012
PARK7	11315	Parkinson Disease	C0030567	0.6	Biomarker	disease	BEFREE	The CRISPR-Cas9 method was used to target exon 1 of the <span class="gene" id="31218647-4-56-61">park7</span>-/- gene to produce a transgenic DJ-1-deficient zebrafish model of <span class="disease" id="31218647-4-128-147">Parkinson's disease</span>.	31218647	2019
PARK7	11315	Parkinson Disease	C0030567	0.6	Biomarker	disease	BEFREE	The relative contribution of simple mutations and copy number variations (CNVs) in SNCA, PARK2, PINK1, <span class="gene" id="19405094-1-103-108">PARK7</span>, and LRRK2 to the genetic etiology of <span class="disease" id="19405094-1-147-164">Parkinson disease</span> (PD) is still unclear because most studies did not completely analyze each gene.	19405094	2009
PARK7	11315	Parkinson Disease	C0030567	0.6	AlteredExpression	disease	BEFREE	Diagnosis of <span class="disease" id="28705587-0-13-32">Parkinson's disease</span> and the level of oxidized <span class="gene" id="28705587-0-59-63">DJ-1</span> protein.	28705587	2018
PARK7	11315	Parkinson Disease	C0030567	0.6	Biomarker	disease	CTD_human	Gene expression profiling of normal and SOD2 deficient erythroblasts identified the <span class="disease" id="20800516-3-84-103">Parkinson's disease</span> locus DJ-1 (<span class="gene" id="20800516-3-116-121">Park7</span>) as a differentially expressed transcript.	20800516	2010
PARK7	11315	Parkinson Disease	C0030567	0.6	Biomarker	disease	BEFREE	<span class="disease" id="23792957-0-0-17">Parkinson disease</span> <span class="gene" id="23792957-0-18-30">protein DJ-1</span> binds metals and protects against metal-induced cytotoxicity.	23792957	2013
PARK7	11315	Parkinson Disease	C0030567	0.6	Biomarker	disease	BEFREE	We have identified a list of proteins with significant, &gt;2-fold change in abundance following our manipulations, of which <span class="gene" id="30562574-4-122-127">PARK7</span>/DJ-1 - an anti-oxidant implicated in hereditary forms of <span class="disease" id="30562574-4-185-204">Parkinson's Disease</span> (PD), and DPYSL2/CRMP-2 - a microtubule-binding phosphoprotein involved in schizophrenia…	30562574	2019
PARK7	11315	Parkinson Disease	C0030567	0.6	Biomarker	disease	LHGDN	Causes of Parkinson's disease: genetics of DJ-1.	15503154	2004
PARK7	11315	Parkinson Disease	C0030567	0.6	Biomarker	disease	BEFREE	<span class="gene" id="31054074-1-0-4">DJ-1</span> protein has multiple specific mechanisms to protect dopaminergic neurons against neurodegeneration in <span class="disease" id="31054074-1-107-126">Parkinson's disease</span>.	31054074	2019
PARK7	11315	Parkinson Disease	C0030567	0.6	Biomarker	disease	BEFREE	6-OHDA: 6-hydroxydopamine; AMPK: AMP-activated protein kinase; ATG: autophagy related; CAV1: caveolin 1; ER: endoplasmic reticulum; FN1: fibronectin 1; GSH: glutathione; IDE: insulin degrading enzyme; IL: interleukin; LDH: lactate dehydrogenase; MAP1LC3B/LC3B: microtubule associated protein 1 light chain 3 beta; MEF: mouse embryonic fibroblast; MTOR: mechanistic target of rapamycin kinase; NAC: N…	30112966	2018
PARK7	11315	Parkinson Disease	C0030567	0.6	Biomarker	disease	BEFREE	Furthermore, silencing the <span class="gene" id="29097687-7-27-31">DJ-1</span> gene uncovers a link between mitochondria-associated <span class="disease" id="29097687-7-85-104">Parkinson's disease</span> and mitotic pressure.	29097687	2017
PARK7	11315	Parkinson Disease	C0030567	0.6	Biomarker	disease	CTD_human	<span class="disease" id="23792957-0-0-17">Parkinson disease</span> <span class="gene" id="23792957-0-18-30">protein DJ-1</span> binds metals and protects against metal-induced cytotoxicity.	23792957	2013
PARK7	11315	Cerebrovascular accident	C0038454	0.11	Biomarker	group	BEFREE	<span class="gene" id="29697269-2-0-5">PARK7</span> and NDKA roles in the management of <span class="disease" id="29697269-2-42-48">stroke</span> are still on study.	29697269	2018
PARK7	11315	Apathy	C0085632	0.1	Biomarker	phenotype	HPO
PARK7	11315	Social Communication Disorder	C0150080	0.1	Biomarker	disease	HPO
PARK7	11315	Abnormal behavior	C0233514	0.01	Biomarker	phenotype	BEFREE	Three of four patients with <span class="gene" id="12815653-7-28-33">PARK7</span>-linked parkinsonism exhibited <span class="disease" id="12815653-7-64-88">psychiatric disturbances</span>.	12815653	2003
PARK7	11315	Pick Disease of the Brain	C0236642	0.01	Biomarker	disease	BEFREE	Pathological properties of the Parkinson's disease-associated <span class="gene" id="14991385-0-62-74">protein DJ-1</span> in alpha-synucleinopathies and tauopathies: relevance for multiple system atrophy and <span class="disease" id="14991385-0-161-175">Pick's disease</span>.	14991385	2004
PARK7	11315	Parkinsonian Disorders	C0242422	0.6	Biomarker	group	RGD	Phenotypic characterization of recessive gene knockout rat models of Parkinson's disease.	24969022	2014
PARK7	11315	Parkinsonian Disorders	C0242422	0.6	Biomarker	group	RGD	Rotenone-induced parkinsonism elicits behavioral impairments and differential expression of parkin, heat shock proteins and caspases in the rat.	22710069	2012
PARK7	11315	Parkinsonian Disorders	C0242422	0.6	Biomarker	group	CTD_human	Methylmercury can induce Parkinson's-like neurotoxicity similar to 1-methyl-4- phenylpyridinium: a genomic and proteomic analysis on MN9D dopaminergic neuron cells.	26558463	2015
PARK7	11315	Parkinsonian Disorders	C0242422	0.6	Biomarker	group	BEFREE	Three of four patients with <span class="gene" id="12815653-7-28-33">PARK7</span>-linked <span class="disease" id="12815653-7-41-53">parkinsonism</span> exhibited psychiatric disturbances.	12815653	2003
PARK7	11315	Parkinsonian Disorders	C0242422	0.6	Biomarker	group	CTD_human	Low doses of paraquat and polyphenols prolong life span and locomotor activity in knock-down parkin Drosophila melanogaster exposed to oxidative stress stimuli: implication in autosomal recessive juvenile parkinsonism.	23046578	2013
PARK7	11315	Parkinsonian Disorders	C0242422	0.6	Biomarker	group	BEFREE	The Saccharomyces cerevisiae heat shock proteins Hsp31-34 are members of DJ-1/ThiJ/Pfpl superfamily that includes human DJ-1 (<span class="gene" id="30578832-1-126-131">Park7</span>), a protein involved in heritable <span class="disease" id="30578832-1-166-178">Parkinsonism</span>.	30578832	2019
PARK7	11315	Parkinsonian Disorders	C0242422	0.6	Biomarker	group	BEFREE	In three forms, caused by mutations in parkin (PARK2), PINK1 (PARK6), or DJ-1 (<span class="gene" id="22166450-2-79-84">PARK7</span>), the phenotype is usually characterized by levodopa-responsive <span class="disease" id="22166450-2-149-161">parkinsonism</span> without atypical features.	22166450	2012
PARK7	11315	Dementia of frontal lobe type	C0338455	0.1	Biomarker	disease	HPO
PARK7	11315	Neurodegenerative Disorders	C0524851	0.04	Biomarker	group	BEFREE	The loss of native function of the <span class="gene" id="31669752-1-35-39">DJ-1</span> protein has been linked to the development of Parkinson's (PD) and other <span class="disease" id="31669752-1-113-139">neurodegenerative diseases</span>.	31669752	2020
PARK7	11315	Neurodegenerative Disorders	C0524851	0.04	Biomarker	group	LHGDN	Because the pathological role of this protein is unknown, we examined the issue here and report the colocalization of <span class="gene" id="14705119-2-118-122">DJ-1</span> protein within a subset of pathological tau inclusions in a diverse group of <span class="disease" id="14705119-2-200-227">neurodegenerative disorders</span> known as tauopathies.	14705119	2004
PARK7	11315	Neurodegenerative Disorders	C0524851	0.04	Biomarker	group	BEFREE	DJ-1 and <span class="gene" id="28458339-7-9-13">DJ-1</span>-targeting molecules/compounds will be useful therapeutic targets for various <span class="disease" id="28458339-7-91-118">neurodegenerative disorders</span> due to their various functions such as antioxidant capacity, chaperone function and as a proteolytic pathway.	28458339	2017
PARK7	11315	Neurodegenerative Disorders	C0524851	0.04	Biomarker	group	BEFREE	Because the pathological role of this protein is unknown, we examined the issue here and report the colocalization of <span class="gene" id="14705119-2-118-122">DJ-1</span> protein within a subset of pathological tau inclusions in a diverse group of <span class="disease" id="14705119-2-200-227">neurodegenerative disorders</span> known as tauopathies.	14705119	2004
PARK7	11315	Central neuroblastoma	C0700095	0.03	Biomarker	disease	BEFREE	In this study, we found that the SDS-resistant irreversible dimer of <span class="gene" id="28446034-3-69-73">DJ-1</span> protein was formed in human dopaminergic <span class="disease" id="28446034-3-115-128">neuroblastoma</span> SH-SY5Y cells when the cells were exposed to massive superoxide inducers such as paraquat and diquat.	28446034	2017
PARK7	11315	Central neuroblastoma	C0700095	0.03	AlteredExpression	disease	BEFREE	Human derived <span class="disease" id="27114059-4-14-27">neuroblastoma</span> SH-SY5Y cells were transiently transfected with the plasmid pcDNA3-Flag-DJ-1 aimed to overexpress the <span class="gene" id="27114059-4-130-134">DJ-1</span> protein.	27114059	2016
PARK7	11315	Central neuroblastoma	C0700095	0.03	Biomarker	disease	BEFREE	To clarify the subcellular localization and function of DJ-1, we generated three highly specific antibodies to <span class="gene" id="15944198-5-111-115">DJ-1</span> protein and investigated the subcellular localization of endogenous <span class="gene" id="15944198-5-184-188">DJ-1</span> protein in both mouse brain tissues and human <span class="disease" id="15944198-5-235-248">neuroblastoma</spa…	15944198	2005
PARK7	11315	Autosomal Dominant Juvenile Parkinson Disease	C0752097	0.3	Biomarker	disease	CTD_human	Methylmercury can induce Parkinson's-like neurotoxicity similar to 1-methyl-4- phenylpyridinium: a genomic and proteomic analysis on MN9D dopaminergic neuron cells.	26558463	2015
PARK7	11315	Autosomal Dominant Juvenile Parkinson Disease	C0752097	0.3	Biomarker	disease	CTD_human	Low doses of paraquat and polyphenols prolong life span and locomotor activity in knock-down parkin Drosophila melanogaster exposed to oxidative stress stimuli: implication in autosomal recessive juvenile parkinsonism.	23046578	2013
PARK7	11315	Autosomal Dominant Parkinsonism	C0752098	0.3	Biomarker	disease	CTD_human	Low doses of paraquat and polyphenols prolong life span and locomotor activity in knock-down parkin Drosophila melanogaster exposed to oxidative stress stimuli: implication in autosomal recessive juvenile parkinsonism.	23046578	2013
PARK7	11315	Autosomal Dominant Parkinsonism	C0752098	0.3	Biomarker	disease	CTD_human	Methylmercury can induce Parkinson's-like neurotoxicity similar to 1-methyl-4- phenylpyridinium: a genomic and proteomic analysis on MN9D dopaminergic neuron cells.	26558463	2015
PARK7	11315	Autosomal Recessive Parkinsonism	C0752100	0.35	Biomarker	disease	CTD_human	Methylmercury can induce Parkinson's-like neurotoxicity similar to 1-methyl-4- phenylpyridinium: a genomic and proteomic analysis on MN9D dopaminergic neuron cells.	26558463	2015
PARK7	11315	Autosomal Recessive Parkinsonism	C0752100	0.35	Biomarker	disease	CTD_human	Low doses of paraquat and polyphenols prolong life span and locomotor activity in knock-down parkin Drosophila melanogaster exposed to oxidative stress stimuli: implication in autosomal recessive juvenile parkinsonism.	23046578	2013
PARK7	11315	Parkinsonism, Experimental	C0752101	0.3	Biomarker	disease	CTD_human	Low doses of paraquat and polyphenols prolong life span and locomotor activity in knock-down parkin Drosophila melanogaster exposed to oxidative stress stimuli: implication in autosomal recessive juvenile parkinsonism.	23046578	2013
PARK7	11315	Parkinsonism, Experimental	C0752101	0.3	Biomarker	disease	CTD_human	Methylmercury can induce Parkinson's-like neurotoxicity similar to 1-methyl-4- phenylpyridinium: a genomic and proteomic analysis on MN9D dopaminergic neuron cells.	26558463	2015
PARK7	11315	Familial Juvenile Parkinsonism	C0752104	0.3	Biomarker	disease	CTD_human	Low doses of paraquat and polyphenols prolong life span and locomotor activity in knock-down parkin Drosophila melanogaster exposed to oxidative stress stimuli: implication in autosomal recessive juvenile parkinsonism.	23046578	2013
PARK7	11315	Familial Juvenile Parkinsonism	C0752104	0.3	Biomarker	disease	CTD_human	Methylmercury can induce Parkinson's-like neurotoxicity similar to 1-methyl-4- phenylpyridinium: a genomic and proteomic analysis on MN9D dopaminergic neuron cells.	26558463	2015
PARK7	11315	Parkinsonism, Juvenile	C0752105	0.3	Biomarker	disease	CTD_human	Methylmercury can induce Parkinson's-like neurotoxicity similar to 1-methyl-4- phenylpyridinium: a genomic and proteomic analysis on MN9D dopaminergic neuron cells.	26558463	2015
PARK7	11315	Parkinsonism, Juvenile	C0752105	0.3	Biomarker	disease	CTD_human	Low doses of paraquat and polyphenols prolong life span and locomotor activity in knock-down parkin Drosophila melanogaster exposed to oxidative stress stimuli: implication in autosomal recessive juvenile parkinsonism.	23046578	2013
PARK7	11315	Ischemic stroke	C0948008	0.01	Biomarker	disease	BEFREE	The administration of recombinant wild-type <span class="gene" id="28458339-5-44-48">DJ-1</span> protein suppresses the neuronal loss associated with both Parkinson's disease and <span class="disease" id="28458339-5-131-146">ischemic stroke</span> in rats.	28458339	2017
PARK7	11315	Attention deficit hyperactivity disorder	C1263846	0.01	Biomarker	disease	BEFREE	This study aimed to determine the role of mitochondria-associated proteins (HtrA2, α-synuclein, and <span class="gene" id="31349020-1-100-105">Park7</span>) in <span class="disease" id="31349020-1-110-150">attention deficit/hyperactivity disorder</span> (<span class="disease" id="31349020-1-152-156">ADHD</span>).	31349020	2019
PARK7	11315	Autism Spectrum Disorders	C1510586	0.01	Biomarker	disease	BEFREE	Using a mouse model of tuberous sclerosis complex, a disease that displays both epilepsy and <span class="disease" id="26419955-13-93-117">autism spectrum disorder</span> phenotypes and has overactive mTORC1 signaling, we show that <span class="gene" id="26419955-13-179-198">Parkinson protein 7</span> protein is elevated in the dendrites and colocalizes with the postsynaptic marker postsynaptic d…	26419955	2016
PARK7	11315	Parkinsonism with favorable response to dopaminergic medication	C1846868	0.1	Biomarker	phenotype	HPO
PARK7	11315	PARKINSON DISEASE 7, AUTOSOMAL RECESSIVE EARLY-ONSET	C1853445	0.97	Biomarker	disease	BEFREE	PARK2, PINK1 and <span class="gene" id="23986421-3-17-22">PARK7</span> (<span class="disease" id="23986421-3-24-28">DJ-1</span>), have been identified as responsible for the autosomal recessive form of early-onset Parkinson disease (EO-PD).	23986421	2013
PARK7	11315	PARKINSON DISEASE 7, AUTOSOMAL RECESSIVE EARLY-ONSET	C1853445	0.97	Biomarker	disease	BEFREE	While for patients with Parkinsonism, GCH1 mutation analysis should be performed after screening of genes like PARKIN, <span class="gene" id="27619486-12-119-124">PARK7</span> (<span class="disease" id="27619486-12-126-130">DJ-1</span>) and PINK1.	27619486	2017
PARK7	11315	PARKINSON DISEASE 7, AUTOSOMAL RECESSIVE EARLY-ONSET	C1853445	0.97	Biomarker	disease	GENOMICS_ENGLAND	Mutations in the DJ-1 gene associated with autosomal recessive early-onset parkinsonism.	12446870	2003
PARK7	11315	PARKINSON DISEASE 7, AUTOSOMAL RECESSIVE EARLY-ONSET	C1853445	0.97	Biomarker	disease	MGD	Absence of dopaminergic neuronal degeneration and oxidative damage in aged DJ-1-deficient mice.	17535435	2007
PARK7	11315	PARKINSON DISEASE 7, AUTOSOMAL RECESSIVE EARLY-ONSET	C1853445	0.97	Biomarker	disease	MGD	Age-dependent motor deficits and dopaminergic dysfunction in DJ-1 null mice.	15799973	2005
PARK7	11315	PARKINSON DISEASE 7, AUTOSOMAL RECESSIVE EARLY-ONSET	C1853445	0.97	Biomarker	disease	MGD	Hypersensitivity of DJ-1-deficient mice to 1-methyl-4-phenyl-1,2,3,6-tetrahydropyrindine (MPTP) and oxidative stress.	15784737	2005
PARK7	11315	PARKINSON DISEASE 7, AUTOSOMAL RECESSIVE EARLY-ONSET	C1853445	0.97	Biomarker	disease	MGD	Progressive dopaminergic cell loss with unilateral-to-bilateral progression in a genetic model of Parkinson disease.	23019375	2012
PARK7	11315	PARKINSON DISEASE 7, AUTOSOMAL RECESSIVE EARLY-ONSET	C1853445	0.97	Biomarker	disease	BEFREE	Several mutated genes have been found in familial PD patients, including SNCA (α-synuclein), PARK2 (parkin), PINK1, <span class="gene" id="27534820-2-116-121">PARK7</span> (<span class="disease" id="27534820-2-123-127">DJ-1</span>), LRRK2 and ATP13A2 Many pathogenic mutations of PARK2, which encodes the ubiquitin E3 ligase parkin, result in loss of function, leading to accumulation of parkin subs…	27534820	2016
PARK7	11315	PARKINSON DISEASE 7, AUTOSOMAL RECESSIVE EARLY-ONSET	C1853445	0.97	Biomarker	disease	BEFREE	We screened 136 EOPD probands from a high-ascertainment regional and community-based prevalence study for pathogenic mutations in PARK2 (parkin), PINK1, <span class="gene" id="22956510-4-153-158">PARK7</span> (<span class="disease" id="22956510-4-160-164">DJ-1</span>), and exon 41 of LRRK2.	22956510	2012
PARK7	11315	PARKINSON DISEASE 7, AUTOSOMAL RECESSIVE EARLY-ONSET	C1853445	0.97	Biomarker	disease	MGD	Nigrostriatal dopaminergic deficits and hypokinesia caused by inactivation of the familial Parkinsonism-linked gene DJ-1.	15721235	2005
PARK7	11315	PARKINSON DISEASE 7, AUTOSOMAL RECESSIVE EARLY-ONSET	C1853445	0.97	Biomarker	disease	BEFREE	Finally it was confirmed that PARK6 and <span class="gene" id="14707326-6-40-45">PARK7</span> (<span class="disease" id="14707326-6-47-51">DJ-1</span>), despite being phenotypically similar and mapping to the same small chromosomal region of 1p36, are caused by mutations in separate genes.	14707326	2004
PARK7	11315	PARKINSON DISEASE 7, AUTOSOMAL RECESSIVE EARLY-ONSET	C1853445	0.97	Biomarker	disease	GENOMICS_ENGLAND
PARK7	11315	PARKINSON DISEASE 7, AUTOSOMAL RECESSIVE EARLY-ONSET	C1853445	0.97	Biomarker	disease	CTD_human	BAG5 Interacts with DJ-1 and Inhibits the Neuroprotective Effects of DJ-1 to Combat Mitochondrial Oxidative Damage.	28348719	2017
PARK7	11315	PARKINSON DISEASE 7, AUTOSOMAL RECESSIVE EARLY-ONSET	C1853445	0.97	Biomarker	disease	MGD	Progressive behavioral deficits in DJ-1-deficient mice are associated with normal nigrostriatal function.	18187333	2008
PARK7	11315	PARKINSON DISEASE 7, AUTOSOMAL RECESSIVE EARLY-ONSET	C1853445	0.97	Biomarker	disease	GENOMICS_ENGLAND
PARK7	11315	PARKINSON DISEASE 7, AUTOSOMAL RECESSIVE EARLY-ONSET	C1853445	0.97	Biomarker	disease	GENOMICS_ENGLAND
PARK7	11315	PARKINSON DISEASE 7, AUTOSOMAL RECESSIVE EARLY-ONSET	C1853445	0.97	Biomarker	disease	BEFREE	To date, genetic analyses have detected linkage to six chromosomal regions and have identified three causative genes: PARK1 (alpha-synuclein), PARK2 (parkin), and <span class="gene" id="15717024-3-163-168">PARK7</span> (<span class="disease" id="15717024-3-170-174">DJ-1</span>).	15717024	2004
PARK7	11315	PARKINSON DISEASE 2, AUTOSOMAL RECESSIVE JUVENILE	C1868675	0.3	Biomarker	disease	CTD_human	Low doses of paraquat and polyphenols prolong life span and locomotor activity in knock-down parkin Drosophila melanogaster exposed to oxidative stress stimuli: implication in autosomal recessive juvenile parkinsonism.	23046578	2013
PARK7	11315	PARKINSON DISEASE 2, AUTOSOMAL RECESSIVE JUVENILE	C1868675	0.3	Biomarker	disease	CTD_human	Methylmercury can induce Parkinson's-like neurotoxicity similar to 1-methyl-4- phenylpyridinium: a genomic and proteomic analysis on MN9D dopaminergic neuron cells.	26558463	2015
PARK7	11315	Childhood Neuroblastoma	C4086165	0.03	Biomarker	disease	BEFREE	In this study, we found that the SDS-resistant irreversible dimer of <span class="gene" id="28446034-3-69-73">DJ-1</span> protein was formed in human dopaminergic <span class="disease" id="28446034-3-115-128">neuroblastoma</span> SH-SY5Y cells when the cells were exposed to massive superoxide inducers such as paraquat and diquat.	28446034	2017
PARK7	11315	Childhood Neuroblastoma	C4086165	0.03	Biomarker	disease	BEFREE	To clarify the subcellular localization and function of DJ-1, we generated three highly specific antibodies to <span class="gene" id="15944198-5-111-115">DJ-1</span> protein and investigated the subcellular localization of endogenous <span class="gene" id="15944198-5-184-188">DJ-1</span> protein in both mouse brain tissues and human <span class="disease" id="15944198-5-235-248">neuroblastoma</spa…	15944198	2005
PARK7	11315	Childhood Neuroblastoma	C4086165	0.03	AlteredExpression	disease	BEFREE	Human derived <span class="disease" id="27114059-4-14-27">neuroblastoma</span> SH-SY5Y cells were transiently transfected with the plasmid pcDNA3-Flag-DJ-1 aimed to overexpress the <span class="gene" id="27114059-4-130-134">DJ-1</span> protein.	27114059	2016
PARK7	11315	Young onset Parkinson disease	C4275179	0.1	Biomarker	disease	BEFREE	Systematic review and UK-based study of PARK2 (parkin), PINK1, <span class="gene" id="22956510-0-63-68">PARK7</span> (DJ-1) and LRRK2 in <span class="disease" id="22956510-0-89-120">early-onset Parkinson's disease</span>.	22956510	2012
DLAT	1737	Ataxia	C0004134	0.1	Biomarker	phenotype	HPO
DLAT	1737	Microcephaly	C0025958	0.1	Biomarker	disease	HPO
DLAT	1737	Mild Mental Retardation	C0026106	0.1	Biomarker	disease	HPO
DLAT	1737	Sleep Deprivation	C0037316	0.2	Biomarker	phenotype	RGD	Changes in brain gene expression after long-term sleep deprivation.	16923172	2006
DLAT	1737	Vascular Diseases	C0042373	0.01	AlteredExpression	group	BEFREE	Although the SSc <span class="gene" id="16418202-12-17-20">PBC</span> gene expression profile demonstrated some parallels with the lupus interferon gene signature, there was also increased expression of transcripts encoding proteins that target PBCs to the endothelium, which might be relevant to the <span class="disease" id="16418202-12-252-264">vasculopathy</span> of SSc.	16418202	2006
DLAT	1737	Hyperreflexia	C0151889	0.1	Biomarker	phenotype	HPO
DLAT	1737	Motor retardation	C0424230	0.1	Biomarker	phenotype	HPO
PDIA6	10130	Alzheimer's Disease	C0002395	0.02	AlteredExpression	disease	BEFREE	Furthermore, we showed that S-nitrosylated <span class="gene" id="24037032-9-43-45">P5</span> was present and the expression level of <span class="gene" id="24037032-9-86-88">P5</span> was decreased in <span class="disease" id="24037032-9-106-108">AD</span> brains compared with that of control brains.	24037032	2014
PDIA6	10130	Glioblastoma	C0017636	0.01	Biomarker	disease	BEFREE	This is the first report of the effects of <span class="gene" id="27540907-13-43-48">PDIA6</span> on migration and invasion in <span class="disease" id="27540907-13-78-90">glioblastoma</span>.	27540907	2017
PDIA6	10130	Huntington Disease	C0020179	0.01	Biomarker	disease	BEFREE	Neuron-specific mapping of the genome-wide distribution of H3K4me3 revealed 136 differentially enriched loci associated with genes implicated in neuronal development and neurodegeneration, including GPR3, TMEM106B, <span class="gene" id="25480889-2-215-220">PDIA6</span> and the Notch signaling genes hairy and enhancer of split 4 (HES4) and JAGGED2, supporting the view that the neuronal epigenome …	25480889	2015
PDIA6	10130	Schizophrenia	C0036341	0.1	GeneticVariation	disease	GWASCAT	Pleiotropic Meta-Analysis of Cognition, Education, and Schizophrenia Differentiates Roles of Early Neurodevelopmental and Adult Synaptic Pathways.	31374203	2019
PDIA6	10130	Adult Glioblastoma	C0278878	0.01	Biomarker	disease	BEFREE	This is the first report of the effects of <span class="gene" id="27540907-13-43-48">PDIA6</span> on migration and invasion in <span class="disease" id="27540907-13-78-90">glioblastoma</span>.	27540907	2017
PDIA6	10130	Childhood Glioblastoma	C0280474	0.01	Biomarker	disease	BEFREE	This is the first report of the effects of <span class="gene" id="27540907-13-43-48">PDIA6</span> on migration and invasion in <span class="disease" id="27540907-13-78-90">glioblastoma</span>.	27540907	2017
PDIA6	10130	Glioblastoma Multiforme	C1621958	0.01	Biomarker	disease	BEFREE	This is the first report of the effects of <span class="gene" id="27540907-13-43-48">PDIA6</span> on migration and invasion in <span class="disease" id="27540907-13-78-90">glioblastoma</span>.	27540907	2017
ATP6V1E1	529	Alzheimer's Disease	C0002395	0.01	AlteredExpression	disease	BEFREE	Among the identified proteins, glutathione S-transferase P 1 (GSTP1) and carbonic anhydrase II (CAII) were down-regulated with the progression of AD, and secerin-1 (SCRN1) and <span class="gene" id="23211594-6-176-208">V-type proton ATPase subunit E 1</span> (<span class="gene" id="23211594-6-210-217">ATP6VE1</span>) were up-regulated only in the early stages, and down-regulated in the later stag…	23211594	2013
ATP6V1E1	529	Seizures	C0036572	0.1	Biomarker	phenotype	HPO
ATP6V1E1	529	Cerebellar Hypoplasia	C0266470	0.1	Biomarker	disease	HPO
ATP6V1E1	529	Dementia	C0497327	0.1	Biomarker	disease	HPO
ATP6V1E1	529	Psychomotor deterioration	C1836842	0.1	Biomarker	phenotype	HPO
ATP6V1E1	529	Profound intellectual disabilities	C3161330	0.1	Biomarker	disease	HPO
YWHAH	7533	Bipolar Disorder	C0005586	0.31	Biomarker	disease	PSYGENET	We investigated the association of <span class="gene" id="19160447-4-35-40">YWHAH</span> with <span class="disease" id="19160447-4-46-48">BP</span> in a large sample, consisting of 1211 subjects from 318 nuclear families including 554 affected offspring.	19160447	2009
YWHAH	7533	Bipolar Disorder	C0005586	0.31	Biomarker	disease	BEFREE	We investigated the association of <span class="gene" id="19160447-4-35-40">YWHAH</span> with <span class="disease" id="19160447-4-46-48">BP</span> in a large sample, consisting of 1211 subjects from 318 nuclear families including 554 affected offspring.	19160447	2009
YWHAH	7533	Parkinson Disease	C0030567	0.01	Biomarker	disease	LHGDN	We investigated the <span class="gene" id="12480176-5-20-30">14-3-3 eta</span> (<span class="gene" id="12480176-5-32-37">YWHAH</span>) gene by mutation analysis and association studies as it maps to human chromosome 22q12.1-q13.1, a region which has been recently implicated in <span class="disease" id="12480176-5-182-184">PD</span> and carried out immunohistochemical studies of Lewy bodies with t…	12480176	2002
YWHAH	7533	Schizophrenia	C0036341	0.54	AlteredExpression	disease	LHGDN	Alterations in oligodendrocyte proteins, calcium homeostasis and new potential markers in schizophrenia anterior temporal lobe are revealed by shotgun proteome analysis.	19034380	2009
YWHAH	7533	Schizophrenia	C0036341	0.54	Biomarker	disease	RGD	The genetic association database.	15118671	2004
SPTB	6710	Ataxia	C0004134	0.1	Biomarker	phenotype	HPO
SPTB	6710	Myalgia	C0231528	0.1	Biomarker	phenotype	HPO
GAP43	2596	Alzheimer's Disease	C0002395	0.1	Biomarker	disease	BEFREE	CSF <span class="gene" id="30526557-3-4-10">GAP-43</span> concentration is elevated in <span class="disease" id="30526557-3-40-59">Alzheimer's disease</span> patients; however, patients suffering from stroke have <span class="negexp">not been</span> studied previously.	30526557	2018
GAP43	2596	Alzheimer's Disease	C0002395	0.1	Biomarker	disease	BEFREE	The presynaptic marker <span class="gene" id="30321501-6-23-29">GAP-43</span> is associated with both diagnosis and neuropathology of <span class="disease" id="30321501-6-86-88">AD</span> and thus may be useful as a sensitive and specific biomarker for clinical research.	30321501	2019
GAP43	2596	Alzheimer's Disease	C0002395	0.1	AlteredExpression	disease	BEFREE	Regression analysis within the <span class="disease" id="9011750-9-31-33">AD</span> group demonstrated that <span class="gene" id="9011750-9-58-64">GAP-43</span> message level in cerebellar cortex was <span class="negexp">not significantly correlated</span> with diffuse plaque density in cerebellar cortex.	9011750	1996
GAP43	2596	Alzheimer's Disease	C0002395	0.1	Biomarker	disease	BEFREE	Moreover, these plant metabolites reduced the cognitive impairment by increasing the expression of synaptic proteins, BDNF, PSD-95, SNAP-25, SYP and <span class="gene" id="30877973-15-149-155">GAP-43</span> for improvement of learning and memory functions in <span class="disease" id="30877973-15-208-210">AD</span>.	30877973	2019
GAP43	2596	Alzheimer's Disease	C0002395	0.1	AlteredExpression	disease	BEFREE	Expression of <span class="gene" id="12391585-4-14-20">GAP-43</span> and stathmin is reduced by aging, and is also changed in age-related neurodegenerative conditions such as <span class="disease" id="12391585-4-127-146">Alzheimer's disease</span> in humans.	12391585	2002
GAP43	2596	Alzheimer's Disease	C0002395	0.1	Biomarker	disease	BEFREE	Cerebrospinal fluid (CSF) levels of tau, beta-amyloid(1-42) and <span class="gene" id="11072752-1-64-92">growth-associated protein 43</span> (<span class="gene" id="11072752-1-94-100">GAP-43</span>) were studied in patients with frontotemporal dementia (FTD; n = 17), <span class="disease" id="11072752-1-171-190">Alzheimer's disease</span> (AD; n = 60), subcortical white-matter dementia (SWD; n = …	11072752	2000
GAP43	2596	Alzheimer's Disease	C0002395	0.1	AlteredExpression	disease	BEFREE	Finally, the finding of aberrantly increased glial cell <span class="gene" id="7573369-9-56-62">GAP-43</span> gene expression in <span class="disease" id="7573369-9-82-84">AD</span> exposes a previously unrecognized neurodegenerative change that may account for the axonal loss and white matter atrophy detected early in the course of disease.	7573369	1995
GAP43	2596	Alzheimer's Disease	C0002395	0.1	Biomarker	disease	BEFREE	Quantitative analysis showed that <span class="gene" id="11215757-4-34-40">GAP-43</span> was significantly reduced in <span class="disease" id="11215757-4-70-72">AD</span>, both in the frontal cortex (70% of the control value, p &lt; 0.01) and in the hippocampus (81% of the control value, p &lt; 0.05).	11215757	2000
GAP43	2596	Alzheimer's Disease	C0002395	0.1	Biomarker	disease	BEFREE	Activated μ-calpain, a calcium-sensitive protease that degrades CaMKI and <span class="gene" id="24461366-6-74-79">GAP43</span>, was significantly increased in the normal aged BF and was 10 times higher in <span class="disease" id="24461366-6-158-160">AD</span> BF.	24461366	2014
GAP43	2596	Alzheimer's Disease	C0002395	0.1	AlteredExpression	disease	BEFREE	The cerebrospinal fluid levels of tau, <span class="gene" id="11351137-0-39-67">growth-associated protein-43</span> and soluble amyloid precursor protein correlate in <span class="disease" id="11351137-0-119-138">Alzheimer's disease</span>, reflecting a common pathophysiological process.	11351137	2001
GAP43	2596	Bipolar Disorder	C0005586	0.3	Biomarker	disease	PSYGENET	We detected reduced <span class="gene" id="11208668-5-20-26">GAP-43</span> mRNA per neuron in layers III, V and VI of patients with schizophrenia compared with normal controls and patients with <span class="disease" id="11208668-5-146-162">bipolar disorder</span>.	11208668	2001
GAP43	2596	Brain Diseases	C0006111	0.01	Biomarker	group	BEFREE	<span class="gene" id="30526557-2-0-28">Growth-associated protein 43</span> (<span class="gene" id="30526557-2-30-36">GAP-43</span>) is highly upregulated in brain tissue shortly after experimental ischemia suggesting the CSF <span class="gene" id="30526557-2-131-137">GAP-43</span> concentration may be altered in ischemic <span class="disease" id="30526557-2-179-194">brain disorders</span>.	30526557	2018
GAP43	2596	Central Nervous System Infection	C0007684	0.01	AlteredExpression	group	BEFREE	<span class="gene" id="25175067-5-0-6">GAP-43</span> levels were low in all disorders analysed (in particular motor neuron disease; p=0.001, and movement disorders and multiple sclerosis; p&lt;0.0001) compared to controls, aside from <span class="disease" id="25175067-5-185-199">CNS infections</span>.	25175067	2014
GAP43	2596	Dementia, Vascular	C0011269	0.01	Biomarker	disease	BEFREE	Cerebrospinal fluid (CSF) levels of tau (total tau), <span class="gene" id="11351137-1-53-81">growth-associated protein-43</span> (<span class="gene" id="11351137-1-83-89">GAP-43</span>), soluble amyloid precursor protein (sAPP; i.e. total sAPP), and beta-amyloid(42) (Abeta(42)) were studied in patients with frontotemporal dementia (FTD; n = 14), Alzheimer's disease (AD; n = 47) and <span class="…	11351137	2001
GAP43	2596	Mental Depression	C0011570	0.33	Biomarker	disease	BEFREE	Given the role of <span class="gene" id="9774774-6-18-24">GAP-43</span> in the establishment and reorganization of synaptic connections, the finding of selective reduction of this protein in prefrontal cortex suggests that a dysfunctional synaptic organization in this region may be associated with <span class="disease" id="9774774-6-252-262">depression</span> and suicidal behaviour.	9774774	1998
GAP43	2596	Mental Depression	C0011570	0.33	Biomarker	disease	BEFREE	This study provides evidence that fluoxetine is a potent enhancer of <span class="gene" id="31705954-6-69-75">GAP-43</span>, a protein related to the neuronal plasticity, in the hippocampus of the rat model of <span class="disease" id="31705954-6-162-172">depression</span>.	31705954	2020
GAP43	2596	Mental Depression	C0011570	0.33	Biomarker	disease	PSYGENET	Given the role of <span class="gene" id="9774774-6-18-24">GAP-43</span> in the establishment and reorganization of synaptic connections, the finding of selective reduction of this protein in prefrontal cortex suggests that a dysfunctional synaptic organization in this region may be associated with <span class="disease" id="9774774-6-252-262">depression</span> and suicidal behaviour.	9774774	1998
GAP43	2596	Mental Depression	C0011570	0.33	AlteredExpression	disease	BEFREE	It also showed <span class="disease" id="31843630-9-15-25">depression</span> in the levels of <span class="gene" id="31843630-9-43-49">GAP-43</span> expression, inhibition of PKC activity and altering synaptic activity further leads to cell death.	31843630	2020
GAP43	2596	Depressive disorder	C0011581	0.33	Biomarker	disease	BEFREE	This study provides evidence that fluoxetine is a potent enhancer of <span class="gene" id="31705954-6-69-75">GAP-43</span>, a protein related to the neuronal plasticity, in the hippocampus of the rat model of <span class="disease" id="31705954-6-162-172">depression</span>.	31705954	2020
GAP43	2596	Depressive disorder	C0011581	0.33	Biomarker	disease	PSYGENET	Given the role of <span class="gene" id="9774774-6-18-24">GAP-43</span> in the establishment and reorganization of synaptic connections, the finding of selective reduction of this protein in prefrontal cortex suggests that a dysfunctional synaptic organization in this region may be associated with <span class="disease" id="9774774-6-252-262">depression</span> and suicidal behaviour.	9774774	1998
GAP43	2596	Depressive disorder	C0011581	0.33	AlteredExpression	disease	BEFREE	It also showed <span class="disease" id="31843630-9-15-25">depression</span> in the levels of <span class="gene" id="31843630-9-43-49">GAP-43</span> expression, inhibition of PKC activity and altering synaptic activity further leads to cell death.	31843630	2020
GAP43	2596	Depressive disorder	C0011581	0.33	Biomarker	disease	BEFREE	Given the role of <span class="gene" id="9774774-6-18-24">GAP-43</span> in the establishment and reorganization of synaptic connections, the finding of selective reduction of this protein in prefrontal cortex suggests that a dysfunctional synaptic organization in this region may be associated with <span class="disease" id="9774774-6-252-262">depression</span> and suicidal behaviour.	9774774	1998
GAP43	2596	Encephalomyelitis	C0014070	0.02	AlteredExpression	disease	BEFREE	Twenty or 40 days of treatment with BSYSC increased markedly PGP9.5 and <span class="gene" id="28668079-8-72-78">GAP-43</span> levels, reduced p-Tau in the brain or spinal cord of mice with <span class="disease" id="28668079-8-142-145">EAE</span>.	28668079	2017
GAP43	2596	Encephalomyelitis	C0014070	0.02	AlteredExpression	disease	BEFREE	The mMAPC-treated mice in comparison with the mMSC group exhibited a higher suppression of <span class="disease" id="28621170-3-91-94">EAE</span> (p &lt; 0.05), and a higher fold expression of neuronal genes <span class="gene" id="28621170-3-154-159">GAP43</span>, NG2, PDGFR, Nestin, SMI 32, BDNF and NT 3 in spinal cord (p &lt; 0.05), suggesting a better neuroprotective and regenerative potential…	28621170	2017
GAP43	2596	Epilepsy	C0014544	0.01	AlteredExpression	disease	BEFREE	In contrast, <span class="gene" id="29255203-6-13-19">GAP-43</span> remained up-regulated in CD rats, and over 50% developed chronic <span class="disease" id="29255203-6-85-93">epilepsy</span> with increased <span class="gene" id="29255203-6-109-115">GAP-43</span> levels in their serum.	29255203	2017
GAP43	2596	Huntington Disease	C0020179	0.3	Biomarker	disease	GENOMICS_ENGLAND	Identification of novel genes in Hirschsprung disease pathway using whole genome expression study.	22325380	2012
GAP43	2596	Movement Disorders	C0026650	0.01	AlteredExpression	group	BEFREE	<span class="gene" id="25175067-5-0-6">GAP-43</span> levels were low in all disorders analysed (in particular motor neuron disease; p=0.001, and <span class="disease" id="25175067-5-99-117">movement disorders</span> and multiple sclerosis; p&lt;0.0001) compared to controls, aside from CNS infections.	25175067	2014
GAP43	2596	Multiple Sclerosis	C0026769	0.02	AlteredExpression	disease	BEFREE	<span class="gene" id="25175067-5-0-6">GAP-43</span> levels were low in all disorders analysed (in particular motor neuron disease; p=0.001, and movement disorders and <span class="disease" id="25175067-5-122-140">multiple sclerosis</span>; p&lt;0.0001) compared to controls, aside from CNS infections.	25175067	2014
GAP43	2596	Multiple Sclerosis	C0026769	0.02	Biomarker	disease	BEFREE	CSF <span class="gene" id="31754174-6-4-10">GAP-43</span> concentration was significantly lower in progressive <span class="disease" id="31754174-6-64-66">MS</span> compared with HCs (p = 0.004) and RRMS (p = &lt; 0.001) and correlated negatively with disability (p = 0.026).However, DMTs did not alter CSF <span class="gene" id="31754174-6-207-213">GAP-43</span>.	31754174	2019
GAP43	2596	nervous system disorder	C0027765	0.01	Biomarker	group	BEFREE	<span class="gene" id="25175067-6-0-6">GAP-43</span> is preferentially reduced in the CSF of <span class="disease" id="25175067-6-47-69">neurological disorders</span> associated with neurodegeneration.	25175067	2014
GAP43	2596	Neuralgia	C0027796	0.02	Biomarker	phenotype	BEFREE	This phase 2b, 28-day, randomized trial of 64 subjects with sarcoid-associated SNFL and <span class="disease" id="28475703-3-88-104">neuropathic pain</span> assessed the effect of cibinetide on corneal nerve fiber area (CNFA) and regenerating intraepidermal fibers (<span class="gene" id="28475703-3-214-220">GAP-43</span>+) as surrogate endpoints for disease modification, pain severity, and functi…	28475703	2017
GAP43	2596	Neuralgia	C0027796	0.02	Biomarker	phenotype	BEFREE	Our skin biopsy study showing that regenerating sprouts, as assessed with <span class="gene" id="29885017-11-74-79">GAP43</span>-staining, were strongly associated with ongoing burning pain, improves our knowledge on the mechanisms underlying <span class="disease" id="29885017-11-194-210">neuropathic pain</span> in patients with diabetes.	29885017	2018
GAP43	2596	Neuroblastoma	C0027819	0.08	Biomarker	disease	BEFREE	Here, <span class="disease" id="19216736-4-6-19">neuroblastoma</span> (<span class="disease" id="19216736-4-21-23">NB</span>) cell line subtypes were characterized according to embryonic peripheral nervous system development markers (<span class="gene" id="19216736-4-133-138">GAP43</span>, Phox2b, Sox10, c-kit, GD2, NF68, vimentin, S100beta, calcyclin and ABCG2), morphological features, gene expr…	19216736	2009
GAP43	2596	Neuroblastoma	C0027819	0.08	AlteredExpression	disease	BEFREE	Genes selectively expressed in mature neurons (SCG-10, ret proto-oncogene, <span class="gene" id="8246962-5-75-81">GAP-43</span>, etc.) are transcriptionally activated, and neurite outgrowth further demonstrates differentiation of transfectants following NGF stimulation. trkA-expressing <span class="disease" id="8246962-5-241-243">NB</span> cells remain tumorigenic in nude mice; however, subcutan…	8246962	1993
GAP43	2596	Neuroblastoma	C0027819	0.08	AlteredExpression	disease	BEFREE	Transcriptional regulation of <span class="gene" id="1374507-0-30-42">neuromodulin</span> (<span class="gene" id="1374507-0-44-50">GAP-43</span>) in mouse <span class="disease" id="1374507-0-61-74">neuroblastoma</span> clone N1E-115 as evaluated by the RT/PCR method.	1374507	1992
GAP43	2596	Neuroblastoma	C0027819	0.08	AlteredExpression	disease	BEFREE	Whereas all <span class="disease" id="9006328-4-12-26">neuroblastomas</span> express <span class="gene" id="9006328-4-35-63">growth-associated protein-43</span>, neuropeptide tyrosine, and Bcl-2, tumors with differentiating cells with neuroendocrine features expressed these genes only in the morphologically immature, proliferating cells.	9006328	1997
GAP43	2596	Neuroblastoma	C0027819	0.08	AlteredExpression	disease	BEFREE	In the present study, we validated the ability of 14 commonly used real-time RT-PCR markers to detect MRD based on their expression in <span class="disease" id="23417100-5-159-172">neuroblastoma</span> TICs, and we developed a novel MRD detection protocol, which scored the samples as MRD-positive when the expression of one of the 11 real-time RT-PCR markers (CHRNA3, CRMP1, DBH, DCX, DDC, GABRB3, …	23417100	2013
GAP43	2596	Neuroblastoma	C0027819	0.08	Biomarker	disease	BEFREE	We used embryonal carcinoma (EC) and <span class="disease" id="20694854-3-37-50">neuroblastoma</span> (<span class="disease" id="20694854-3-52-54">NB</span>) cell lines and found that lovastatin promoted apoptosis and induced expression of the neuronal differentiation markers, tyrosine hydroxylase (TH), and <span class="gene" id="20694854-3-207-235">growth-associated protein 43</span>.	20694854	2010
GAP43	2596	Neuroblastoma	C0027819	0.08	AlteredExpression	disease	BEFREE	Insulin-like growth factor I regulates c-myc and <span class="gene" id="8477653-0-49-55">GAP-43</span> messenger ribonucleic acid expression in SH-SY5Y human <span class="disease" id="8477653-0-111-124">neuroblastoma</span> cells.	8477653	1993
GAP43	2596	Neuroblastoma	C0027819	0.08	Biomarker	disease	BEFREE	Interestingly, the forced expression of NR4A3 induced only the <span class="gene" id="31183633-9-63-68">GAP43</span> but <span class="negexp">not the other molecules involved</span> in <span class="disease" id="31183633-9-109-111">NB</span> cell differentiation, such as MYCN, TRKA, and PHOX2B.	31183633	2019
GAP43	2596	Parkinson Disease	C0030567	0.03	Biomarker	disease	BEFREE	CSF-<span class="gene" id="11072752-3-4-10">GAP-43</span> was significantly decreased only in <span class="disease" id="11072752-3-47-49">PD</span>.	11072752	2000
GAP43	2596	Parkinson Disease	C0030567	0.03	AlteredExpression	disease	BEFREE	Altered Expression of <span class="gene" id="26748453-0-22-50">Growth Associated Protein-43</span> and Rho Kinase in Human Patients with <span class="disease" id="26748453-0-89-108">Parkinson's Disease</span>.	26748453	2017
GAP43	2596	Parkinson Disease	C0030567	0.03	Biomarker	disease	BEFREE	These results suggest increased small nerve fibre degeneration accompanied by enhanced nerve regeneration on the side more affected by <span class="disease" id="31381529-4-135-137">PD</span> and <span class="gene" id="31381529-4-142-148">GAP-43</span> usefulness in skin biopsy assessment.	31381529	2019
GAP43	2596	Schizophrenia	C0036341	0.35	Biomarker	disease	PSYGENET	The levels of <span class="gene" id="17012697-4-14-20">GAP-43</span> and BDNF mRNAs were significantly elevated in patients with <span class="disease" id="17012697-4-81-94">schizophrenia</span>, and a similar finding was observed for GABA(A)-delta mRNA.	17012697	2006
GAP43	2596	Schizophrenia	C0036341	0.35	AlteredExpression	disease	BEFREE	Our findings imply that neuronal plasticity as indexed by <span class="gene" id="9881859-6-58-86">growth-associated protein-43</span> expression is impaired, and perhaps aberrantly regulated, in <span class="disease" id="9881859-6-148-161">schizophrenia</span>.	9881859	1998
GAP43	2596	Schizophrenia	C0036341	0.35	Biomarker	disease	PSYGENET	We searched for genetic variants in the promoter region and 3 exons (including both UTR ends) of the <span class="gene" id="22138049-4-101-107">GAP-43</span> gene using direct sequencing in a sample of patients with <span class="disease" id="22138049-4-166-179">schizophrenia</span> (n=586) and non-psychotic controls (n=576), both being Han Chinese from Taiwan, and conducted an association and fun…	22138049	2012
GAP43	2596	Schizophrenia	C0036341	0.35	Biomarker	disease	BEFREE	Although dysbindin mRNA did not differ in schizophrenia compared with control subjects, dysbindin mRNA positively correlated with <span class="gene" id="21145444-6-130-135">GAP43</span> and NAV1 in <span class="disease" id="21145444-6-148-161">schizophrenia</span> but not in control subjects, suggesting low levels of dysbindin may be linked to reduced plasticity in the disease state.	21145444	2011
GAP43	2596	Schizophrenia	C0036341	0.35	Biomarker	disease	BEFREE	Levels of RGS4 mRNA (<span class="gene" id="18622782-6-21-24">F(1</span>,73)=1.845; p &gt;0.05) or <span class="gene" id="18622782-6-48-55">protein</span> (<span class="gene" id="18622782-6-57-60">F(1</span>,72)=3.336 x 10(-4), p &gt;0.05) did not vary significantly with diagnosis in BA9 or BA40 from subjects with <span class="disease" id="18622782-6-166-179">schizophrenia</span>.	18622782	2008
GAP43	2596	Schizophrenia	C0036341	0.35	Biomarker	disease	PSYGENET	Although dysbindin mRNA did not differ in <span class="disease" id="21145444-6-42-55">schizophrenia</span> compared with control subjects, dysbindin mRNA positively correlated with <span class="gene" id="21145444-6-130-135">GAP43</span> and NAV1 in <span class="disease" id="21145444-6-148-161">schizophrenia</span> but not in control subjects, suggesting low levels of dysbindin may be linked to re…	21145444	2011
GAP43	2596	Schizophrenia	C0036341	0.35	AlteredExpression	disease	BEFREE	Thus, glutamate neurons in DLPFC of schizophrenic patients may synthesize less <span class="gene" id="11208668-6-79-85">GAP-43</span>, which could reflect fewer and/or less modifiable connections than those in normal human brain, and which may be consistent with the deficits of prefrontal cortical function that characterize <span class="disease" id="11208668-6-278-291">schizophrenia</span>.	11208668	2001
GAP43	2596	Schizophrenia	C0036341	0.35	Biomarker	disease	PSYGENET	Thus, glutamate neurons in DLPFC of schizophrenic patients may synthesize less <span class="gene" id="11208668-6-79-85">GAP-43</span>, which could reflect fewer and/or less modifiable connections than those in normal human brain, and which may be consistent with the deficits of prefrontal cortical function that characterize <span class="disease" id="11208668-6-278-291">schizophrenia</span>.	11208668	2001
GAP43	2596	Seizures	C0036572	0.01	AlteredExpression	phenotype	BEFREE	Inhibition of <span class="gene" id="29255203-8-14-20">GAP-43</span> expression by shRNA significantly reduced <span class="disease" id="29255203-8-63-70">seizure</span> duration and severity in CD rats after acute <span class="disease" id="29255203-8-116-124">seizures</span> with subsequent reduction in interictal spiking.	29255203	2017
GAP43	2596	Status Epilepticus	C0038220	0.31	Biomarker	disease	CTD_human	Growth-associated phosphoprotein expression is increased in the supragranular regions of the dentate gyrus following pilocarpine-induced seizures in rats.	10366005	1999
GAP43	2596	Status Epilepticus	C0038220	0.31	Biomarker	disease	BEFREE	Induction of <span class="disease" id="28535499-11-13-15">SE</span> could stimulate formation of MFS and increased <span class="gene" id="28535499-11-63-69">GAP-43</span> expressions.	28535499	2017
GAP43	2596	Motor Neuron Disease	C0085084	0.01	AlteredExpression	disease	BEFREE	<span class="gene" id="25175067-5-0-6">GAP-43</span> levels were low in all disorders analysed (in particular <span class="disease" id="25175067-5-64-84">motor neuron disease</span>; p=0.001, and movement disorders and multiple sclerosis; p&lt;0.0001) compared to controls, aside from CNS infections.	25175067	2014
GAP43	2596	Ganglioneuroblastoma	C0206718	0.01	AlteredExpression	disease	BEFREE	Genes selectively expressed in mature neurons (SCG-10, ret proto-oncogene, <span class="gene" id="8246962-5-75-81">GAP-43</span>, etc.) are transcriptionally activated, and neurite outgrowth further demonstrates differentiation of transfectants following NGF stimulation. trkA-expressing NB cells remain tumorigenic in nude mice; however, subcutaneous treatment of tumor-bearing mice with NGF induce…	8246962	1993
GAP43	2596	Cerebellar Hypoplasia	C0266470	0.01	Biomarker	disease	BEFREE	Based on the data reviewed here, we propose that RC3, <span class="gene" id="9396008-2-54-60">GAP-43</span>, and the <span class="disease" id="9396008-2-70-86">small cerebellum</span>-enriched peptide, PEP-19, belong to a protein family that we have named the calpacitins.	9396008	1997
GAP43	2596	Visual seizure	C0270824	0.2	Biomarker	disease	RGD	Differential regulation of primary protein kinase C substrate (MARCKS, MLP, GAP-43, RC3) mRNAs in the hippocampus during kainic acid-induced seizures and synaptic reorganization.	11054811	2000
GAP43	2596	Depressed mood	C0344315	0.03	Biomarker	phenotype	BEFREE	Given the role of <span class="gene" id="9774774-6-18-24">GAP-43</span> in the establishment and reorganization of synaptic connections, the finding of selective reduction of this protein in prefrontal cortex suggests that a dysfunctional synaptic organization in this region may be associated with <span class="disease" id="9774774-6-252-262">depression</span> and suicidal behaviour.	9774774	1998
GAP43	2596	Depressed mood	C0344315	0.03	Biomarker	phenotype	BEFREE	This study provides evidence that fluoxetine is a potent enhancer of <span class="gene" id="31705954-6-69-75">GAP-43</span>, a protein related to the neuronal plasticity, in the hippocampus of the rat model of <span class="disease" id="31705954-6-162-172">depression</span>.	31705954	2020
GAP43	2596	Depressed mood	C0344315	0.03	AlteredExpression	phenotype	BEFREE	It also showed <span class="disease" id="31843630-9-15-25">depression</span> in the levels of <span class="gene" id="31843630-9-43-49">GAP-43</span> expression, inhibition of PKC activity and altering synaptic activity further leads to cell death.	31843630	2020
GAP43	2596	Dementia	C0497327	0.02	AlteredExpression	disease	BEFREE	Downregulated and aberrant neuronal <span class="gene" id="7573369-7-36-42">GAP-43</span> gene expression appears to reflect an important molecular lesion that precedes and progresses with the widespread synaptic disconnection and <span class="disease" id="7573369-7-184-192">dementia</span> in AD.	7573369	1995
GAP43	2596	Dementia	C0497327	0.02	Biomarker	disease	BEFREE	In the frontal cortex, there was a significant <span class="negexp">negative correlation</span> between <span class="gene" id="11215757-5-76-82">GAP-43</span> and duration of <span class="disease" id="11215757-5-99-107">dementia</span> (r = -0.58; p &lt; 0.02) and a positive correlation between <span class="gene" id="11215757-5-165-171">GAP-43</span> and the synaptic vesicle-specific protein rab3…	11215757	2000
GAP43	2596	Neurodegenerative Disorders	C0524851	0.01	Biomarker	group	BEFREE	<span class="gene" id="30321501-4-0-6">GAP-43</span> was significantly increased in AD compared to controls and most <span class="disease" id="30321501-4-71-97">neurodegenerative diseases</span> and correlated with the magnitude of neurofibrillary tangles and Aβ plaques in the hippocampus, amygdala, and cortex.	30321501	2019
GAP43	2596	Mood Disorders	C0525045	0.3	Biomarker	group	PSYGENET	The reductions in <span class="gene" id="18615010-9-18-24">GAP-43</span> and serotonin 1A receptor expressions are comparable with findings in <span class="disease" id="18615010-9-95-108">mood disorder</span>, supporting the possibility that the latter reflect an early developmental contribution to disease vulnerability.	18615010	2009
GAP43	2596	Central neuroblastoma	C0700095	0.07	Biomarker	disease	BEFREE	Interestingly, the forced expression of NR4A3 induced only the <span class="gene" id="31183633-9-63-68">GAP43</span> but <span class="negexp">not the other molecules involved</span> in <span class="disease" id="31183633-9-109-111">NB</span> cell differentiation, such as MYCN, TRKA, and PHOX2B.	31183633	2019
GAP43	2596	Central neuroblastoma	C0700095	0.07	AlteredExpression	disease	BEFREE	Transcriptional regulation of <span class="gene" id="1374507-0-30-42">neuromodulin</span> (<span class="gene" id="1374507-0-44-50">GAP-43</span>) in mouse <span class="disease" id="1374507-0-61-74">neuroblastoma</span> clone N1E-115 as evaluated by the RT/PCR method.	1374507	1992
GAP43	2596	Central neuroblastoma	C0700095	0.07	AlteredExpression	disease	BEFREE	Insulin-like growth factor I regulates c-myc and <span class="gene" id="8477653-0-49-55">GAP-43</span> messenger ribonucleic acid expression in SH-SY5Y human <span class="disease" id="8477653-0-111-124">neuroblastoma</span> cells.	8477653	1993
GAP43	2596	Central neuroblastoma	C0700095	0.07	AlteredExpression	disease	BEFREE	In the present study, we validated the ability of 14 commonly used real-time RT-PCR markers to detect MRD based on their expression in <span class="disease" id="23417100-5-159-172">neuroblastoma</span> TICs, and we developed a novel MRD detection protocol, which scored the samples as MRD-positive when the expression of one of the 11 real-time RT-PCR markers (CHRNA3, CRMP1, DBH, DCX, DDC, GABRB3, …	23417100	2013
GAP43	2596	Central neuroblastoma	C0700095	0.07	Biomarker	disease	BEFREE	We used embryonal carcinoma (EC) and <span class="disease" id="20694854-3-37-50">neuroblastoma</span> (<span class="disease" id="20694854-3-52-54">NB</span>) cell lines and found that lovastatin promoted apoptosis and induced expression of the neuronal differentiation markers, tyrosine hydroxylase (TH), and <span class="gene" id="20694854-3-207-235">growth-associated protein 43</span>.	20694854	2010
GAP43	2596	Central neuroblastoma	C0700095	0.07	AlteredExpression	disease	BEFREE	Genes selectively expressed in mature neurons (SCG-10, ret proto-oncogene, <span class="gene" id="8246962-5-75-81">GAP-43</span>, etc.) are transcriptionally activated, and neurite outgrowth further demonstrates differentiation of transfectants following NGF stimulation. trkA-expressing <span class="disease" id="8246962-5-241-243">NB</span> cells remain tumorigenic in nude mice; however, subcutan…	8246962	1993
GAP43	2596	Central neuroblastoma	C0700095	0.07	Biomarker	disease	BEFREE	Here, <span class="disease" id="19216736-4-6-19">neuroblastoma</span> (<span class="disease" id="19216736-4-21-23">NB</span>) cell line subtypes were characterized according to embryonic peripheral nervous system development markers (<span class="gene" id="19216736-4-133-138">GAP43</span>, Phox2b, Sox10, c-kit, GD2, NF68, vimentin, S100beta, calcyclin and ABCG2), morphological features, gene expr…	19216736	2009
GAP43	2596	Status Epilepticus, Subclinical	C0751522	0.3	Biomarker	disease	CTD_human	Growth-associated phosphoprotein expression is increased in the supragranular regions of the dentate gyrus following pilocarpine-induced seizures in rats.	10366005	1999
GAP43	2596	Simple Partial Status Epilepticus	C0751524	0.3	Biomarker	phenotype	CTD_human	Growth-associated phosphoprotein expression is increased in the supragranular regions of the dentate gyrus following pilocarpine-induced seizures in rats.	10366005	1999
GAP43	2596	Ischemic stroke	C0948008	0.01	Biomarker	disease	BEFREE	Transient increase in CSF <span class="gene" id="30526557-0-26-32">GAP-43</span> concentration after <span class="disease" id="30526557-0-53-68">ischemic stroke</span>.	30526557	2018
GAP43	2596	Mild cognitive disorder	C1270972	0.01	Biomarker	disease	BEFREE	Plasma NDE concentrations of ptau-S396 and <span class="gene" id="30372675-8-43-48">GAP43</span> were not affected by cognitive status (CNC versus <span class="disease" id="30372675-8-99-102">MCI</span>) or by GHRH treatment.	30372675	2018
GAP43	2596	Childhood Neuroblastoma	C4086165	0.07	Biomarker	disease	BEFREE	We used embryonal carcinoma (EC) and <span class="disease" id="20694854-3-37-50">neuroblastoma</span> (<span class="disease" id="20694854-3-52-54">NB</span>) cell lines and found that lovastatin promoted apoptosis and induced expression of the neuronal differentiation markers, tyrosine hydroxylase (TH), and <span class="gene" id="20694854-3-207-235">growth-associated protein 43</span>.	20694854	2010
GAP43	2596	Childhood Neuroblastoma	C4086165	0.07	AlteredExpression	disease	BEFREE	Transcriptional regulation of <span class="gene" id="1374507-0-30-42">neuromodulin</span> (<span class="gene" id="1374507-0-44-50">GAP-43</span>) in mouse <span class="disease" id="1374507-0-61-74">neuroblastoma</span> clone N1E-115 as evaluated by the RT/PCR method.	1374507	1992
GAP43	2596	Childhood Neuroblastoma	C4086165	0.07	Biomarker	disease	BEFREE	Interestingly, the forced expression of NR4A3 induced only the <span class="gene" id="31183633-9-63-68">GAP43</span> but <span class="negexp">not the other molecules involved</span> in <span class="disease" id="31183633-9-109-111">NB</span> cell differentiation, such as MYCN, TRKA, and PHOX2B.	31183633	2019
GAP43	2596	Childhood Neuroblastoma	C4086165	0.07	AlteredExpression	disease	BEFREE	Genes selectively expressed in mature neurons (SCG-10, ret proto-oncogene, <span class="gene" id="8246962-5-75-81">GAP-43</span>, etc.) are transcriptionally activated, and neurite outgrowth further demonstrates differentiation of transfectants following NGF stimulation. trkA-expressing <span class="disease" id="8246962-5-241-243">NB</span> cells remain tumorigenic in nude mice; however, subcutan…	8246962	1993
GAP43	2596	Childhood Neuroblastoma	C4086165	0.07	Biomarker	disease	BEFREE	Here, <span class="disease" id="19216736-4-6-19">neuroblastoma</span> (<span class="disease" id="19216736-4-21-23">NB</span>) cell line subtypes were characterized according to embryonic peripheral nervous system development markers (<span class="gene" id="19216736-4-133-138">GAP43</span>, Phox2b, Sox10, c-kit, GD2, NF68, vimentin, S100beta, calcyclin and ABCG2), morphological features, gene expr…	19216736	2009
GAP43	2596	Childhood Neuroblastoma	C4086165	0.07	AlteredExpression	disease	BEFREE	Insulin-like growth factor I regulates c-myc and <span class="gene" id="8477653-0-49-55">GAP-43</span> messenger ribonucleic acid expression in SH-SY5Y human <span class="disease" id="8477653-0-111-124">neuroblastoma</span> cells.	8477653	1993
GAP43	2596	Childhood Neuroblastoma	C4086165	0.07	AlteredExpression	disease	BEFREE	In the present study, we validated the ability of 14 commonly used real-time RT-PCR markers to detect MRD based on their expression in <span class="disease" id="23417100-5-159-172">neuroblastoma</span> TICs, and we developed a novel MRD detection protocol, which scored the samples as MRD-positive when the expression of one of the 11 real-time RT-PCR markers (CHRNA3, CRMP1, DBH, DCX, DDC, GABRB3, …	23417100	2013
GAP43	2596	Peripheral Nervous System Diseases	C4721453	0.01	AlteredExpression	group	BEFREE	To investigate whether <span class="gene" id="26071889-2-23-29">GAP-43</span> quantification in skin biopsies would differentiate subtypes of <span class="disease" id="26071889-2-94-117">peripheral neuropathies</span>, we analyzed GAP-43 expression in skin from the lateral thigh and the distal leg.	26071889	2015
MAP6	4135	Anxiety	C0003467	0.01	Biomarker	disease	BEFREE	They underwent polysomnography (PSG) and answered questionnaires on sleep apnea (<span class="gene" id="31295818-6-81-85">STOP</span> BANG), subjective sleep quality (Pittsburgh Sleep Quality Index, PSQI), sleepiness (Stanford and Epworth Sleepiness Scales), and <span class="disease" id="31295818-6-215-222">anxiety</span> and depression (Hospital <span class="disease" id="31295818-6-248-255">Anxi…	31295818	2019
MAP6	4135	Anxiety Disorders	C0003469	0.01	Biomarker	group	BEFREE	They underwent polysomnography (PSG) and answered questionnaires on sleep apnea (<span class="gene" id="31295818-6-81-85">STOP</span> BANG), subjective sleep quality (Pittsburgh Sleep Quality Index, PSQI), sleepiness (Stanford and Epworth Sleepiness Scales), and <span class="disease" id="31295818-6-215-222">anxiety</span> and depression (Hospital <span class="disease" id="31295818-6-248-255">Anxi…	31295818	2019
MAP6	4135	Behavior Disorders	C0004930	0.02	Biomarker	group	BEFREE	The <span class="gene" id="24704457-1-4-8">MAP6</span> (<span class="gene" id="24704457-1-10-42">microtubule-associated protein 6</span>) KO mouse is a microtubule-deficient model of schizophrenia that exhibits severe <span class="disease" id="24704457-1-124-144">behavioral disorders</span> that are associated with synaptic plasticity anomalies.	24704457	2014
MAP6	4135	Behavior Disorders	C0004930	0.02	Biomarker	group	BEFREE	In contrast to our expectations, <span class="gene" id="12231625-5-33-37">STOP</span>-/- mice had <span class="negexp">no detectable defects in brain anatomy but showed</span> synaptic defects, with depleted synaptic vesicle pools and impaired synaptic plasticity, associated with severe <span class="disease" id="12231625-5-212-232">behavioral disorders</span>.	12231625	2002
MAP6	4135	Mental Depression	C0011570	0.01	Biomarker	disease	BEFREE	They underwent polysomnography (PSG) and answered questionnaires on sleep apnea (<span class="gene" id="31295818-6-81-85">STOP</span> BANG), subjective sleep quality (Pittsburgh Sleep Quality Index, PSQI), sleepiness (Stanford and Epworth Sleepiness Scales), and anxiety and <span class="disease" id="31295818-6-227-237">depression</span> (Hospital Anxiety and <span class="disease" id="31295818-6-2…	31295818	2019
MAP6	4135	Depressive disorder	C0011581	0.01	Biomarker	disease	BEFREE	They underwent polysomnography (PSG) and answered questionnaires on sleep apnea (<span class="gene" id="31295818-6-81-85">STOP</span> BANG), subjective sleep quality (Pittsburgh Sleep Quality Index, PSQI), sleepiness (Stanford and Epworth Sleepiness Scales), and anxiety and <span class="disease" id="31295818-6-227-237">depression</span> (Hospital Anxiety and <span class="disease" id="31295818-6-2…	31295818	2019
MAP6	4135	Epilepsy	C0014544	0.02	Biomarker	disease	BEFREE	Patients with pOSA were older and heavier, and more frequently had a focal epilepsy syndrome and longer <span class="disease" id="30246243-6-104-112">epilepsy</span> duration, with higher SA-SDQ and <span class="gene" id="30246243-6-146-150">STOP</span>-BAG scores (all P &lt; 0.05).	30246243	2018
MAP6	4135	Epilepsy	C0014544	0.02	Biomarker	disease	BEFREE	The <span class="gene" id="27886561-0-4-8">STOP</span>-BANG questionnaire improves the detection of <span class="disease" id="27886561-0-54-62">epilepsy</span> patients at risk for obstructive sleep apnea.	27886561	2017
MAP6	4135	IGA Glomerulonephritis	C0017661	0.01	Biomarker	disease	BEFREE	However, when we stratified for proteinuria at time of inclusion into the <span class="gene" id="29539619-9-74-78">STOP</span>-<span class="disease" id="29539619-9-79-83">IgAN</span> trial (&lt;1 g/day vs. &gt;1 g/day), we observed significant differences in the frequencies of the CT60 G/A genotype, i.e. a significantly increased risk for higher proteinuria in patients carrying the G allele (OR 2…	29539619	2018
MAP6	4135	Obsessive-Compulsive Disorder	C0028768	0.01	Biomarker	disease	BEFREE	Further, &lt;i&gt;Slc1a1&lt;/i&gt;-<span class="gene" id="28507136-7-23-27">STOP</span> mice showed diminished grooming in an SKF-38393 challenge experiment, a pharmacologic model of <span class="disease" id="28507136-7-123-126">OCD</span>-like grooming behavior.	28507136	2017
MAP6	4135	Parkinson Disease	C0030567	0.01	Biomarker	disease	BEFREE	This is the first study to described <span class="gene" id="31289257-7-37-41">MAP6</span> as a glycoprotein containing Gal-(β-1,3)-GalNAc oligosaccharides and to show that hyperglycosylation of <span class="gene" id="31289257-7-146-150">MAP6</span> is strongly associated with the pathogenesis of <span class="disease" id="31289257-7-199-201">PD</span>.	31289257	2019
MAP6	4135	Schizophrenia	C0036341	0.57	Biomarker	disease	BEFREE	Additionally, <span class="gene" id="12231625-8-14-18">STOP</span>-/- mice may yield a pertinent model for study of neuroleptics in illnesses such as <span class="disease" id="12231625-8-102-115">schizophrenia</span>, currently thought to result from synaptic defects.	12231625	2002
MAP6	4135	Schizophrenia	C0036341	0.57	Biomarker	disease	PSYGENET	<span class="gene" id="20336057-1-0-4">STOP</span> (stable tubule only polypeptide) null mice display neurochemical and behavioral abnormalities that resemble several well-recognized features of <span class="disease" id="20336057-1-149-162">schizophrenia</span>.	20336057	2010
MAP6	4135	Schizophrenia	C0036341	0.57	Biomarker	disease	BEFREE	As <span class="gene" id="30231928-13-3-7">MAP6</span> KO mouse line is a model for <span class="disease" id="30231928-13-37-50">schizophrenia</span>, our work points to a possible muscle weakness associated to some forms of <span class="disease" id="30231928-13-126-139">schizophrenia</span>.	30231928	2018
MAP6	4135	Schizophrenia	C0036341	0.57	AlteredExpression	disease	LHGDN	Prefrontal cortex shotgun proteome analysis reveals altered calcium homeostasis and immune system imbalance in schizophrenia.	19165527	2009
MAP6	4135	Schizophrenia	C0036341	0.57	Biomarker	disease	BEFREE	The large spectrum of social and cognitive impairments observed in <span class="gene" id="28871106-2-67-71">MAP6</span>-KO mice are reminiscent of the symptoms observed in psychiatric diseases, such as <span class="disease" id="28871106-2-154-167">schizophrenia</span>, and respond positively to long-term treatment with antipsychotics.	28871106	2017
MAP6	4135	Schizophrenia	C0036341	0.57	Biomarker	disease	PSYGENET	Our results indicate that the olfactory system of STOP null mice is a well-suited experimental model (1) for the study of the mechanism of action of <span class="gene" id="20856814-10-149-153">STOP</span> protein in synaptic function/plasticity and (2) for pathophysiological studies of the mechanisms of altered neuronal connections in <span class="disease" id="20856814-10-286-299">schizophrenia</…	20856814	2010
MAP6	4135	Schizophrenia	C0036341	0.57	Biomarker	disease	MGD	<span class="gene" id="23002183-1-0-4">STOP</span>/<span class="gene" id="23002183-1-5-9">MAP6</span> null (KO) mice recapitulate behavioral abnormalities related to positive and negative symptoms and cognitive deficits of <span class="disease" id="23002183-1-131-144">schizophrenia</span>.	23002183	2013
MAP6	4135	Schizophrenia	C0036341	0.57	Biomarker	disease	MGD	Additionally, <span class="gene" id="12231625-8-14-18">STOP</span>-/- mice may yield a pertinent model for study of neuroleptics in illnesses such as <span class="disease" id="12231625-8-102-115">schizophrenia</span>, currently thought to result from synaptic defects.	12231625	2002
MAP6	4135	Schizophrenia	C0036341	0.57	Biomarker	disease	PSYGENET	Neuronal transport defects of the <span class="gene" id="24704457-0-34-38">MAP6</span> KO mouse - a model of <span class="disease" id="24704457-0-61-74">schizophrenia</span> - and alleviation by Epothilone D treatment, as observed using MEMRI.	24704457	2014
MAP6	4135	Schizophrenia	C0036341	0.57	Biomarker	disease	PSYGENET	Here, <span class="gene" id="20417241-6-6-10">STOP</span>-/- as well as <span class="gene" id="20417241-6-25-29">STOP</span>+/- showed <span class="disease" id="20417241-6-40-53">schizophrenia</span>-like symptoms (hyperactivity) that were ameliorated by chronic treatment with the antipsychotic drug, clozapine.	20417241	2010
MAP6	4135	Schizophrenia	C0036341	0.57	Biomarker	disease	BEFREE	These data suggest that the contribution of <span class="gene" id="16624526-8-44-48">MAP6</span> to the processes that lead to <span class="disease" id="16624526-8-79-92">schizophrenia</span> should be further investigated.	16624526	2006
MAP6	4135	Schizophrenia	C0036341	0.57	Biomarker	disease	BEFREE	Neuronal transport defects of the <span class="gene" id="24704457-0-34-38">MAP6</span> KO mouse - a model of <span class="disease" id="24704457-0-61-74">schizophrenia</span> - and alleviation by Epothilone D treatment, as observed using MEMRI.	24704457	2014
MAP6	4135	Schizophrenia	C0036341	0.57	Biomarker	disease	BEFREE	Our results indicate that the olfactory system of STOP null mice is a well-suited experimental model (1) for the study of the mechanism of action of <span class="gene" id="20856814-10-149-153">STOP</span> protein in synaptic function/plasticity and (2) for pathophysiological studies of the mechanisms of altered neuronal connections in <span class="disease" id="20856814-10-286-299">schizophrenia</…	20856814	2010
MAP6	4135	Cerebrovascular accident	C0038454	0.02	Biomarker	group	BEFREE	In total, 231 participants completed both the <span class="gene" id="30803829-5-46-50">STOP</span>-BAG questionnaire and PSG or HSAT within 12 months of <span class="disease" id="30803829-5-105-111">stroke</span>/TIA.	30803829	2019
MAP6	4135	Cerebrovascular accident	C0038454	0.02	Biomarker	group	BEFREE	The threshold velocity ≥200 cm/s at transcranial Doppler (TCD) evaluation is a useful cut-off for preventing the <span class="disease" id="28730452-1-113-119">stroke</span> (<span class="gene" id="28730452-1-121-125">STOP</span> trial) in pediatric patients with sickle cell disease (SCD), term including different types of sickle genotypes.	28730452	2017
MAP6	4135	Abnormal behavior	C0233514	0.03	Biomarker	phenotype	BEFREE	In contrast to our expectations, <span class="gene" id="12231625-5-33-37">STOP</span>-/- mice had <span class="negexp">no detectable defects in brain anatomy but showed</span> synaptic defects, with depleted synaptic vesicle pools and impaired synaptic plasticity, associated with severe <span class="disease" id="12231625-5-212-232">behavioral disorders</span>.	12231625	2002
MAP6	4135	Abnormal behavior	C0233514	0.03	Biomarker	phenotype	BEFREE	3D imaging of the brain morphology and connectivity defects in a model of <span class="disease" id="28871106-0-74-95">psychiatric disorders</span>: <span class="gene" id="28871106-0-97-101">MAP6</span>-KO mice.	28871106	2017
MAP6	4135	Abnormal behavior	C0233514	0.03	Biomarker	phenotype	BEFREE	The <span class="gene" id="24704457-1-4-8">MAP6</span> (<span class="gene" id="24704457-1-10-42">microtubule-associated protein 6</span>) KO mouse is a microtubule-deficient model of schizophrenia that exhibits severe <span class="disease" id="24704457-1-124-144">behavioral disorders</span> that are associated with synaptic plasticity anomalies.	24704457	2014
MAP6	4135	Severe major depression with psychotic features	C0270458	0.01	Biomarker	disease	BEFREE	Stabilization treatment of remitted <span class="disease" id="29959765-0-36-56">psychotic depression</span>: the <span class="gene" id="29959765-0-62-66">STOP</span>-PD study.	29959765	2018
MAP6	4135	Depression, psychotic	C0743072	0.01	Biomarker	disease	BEFREE	Stabilization treatment of remitted <span class="disease" id="29959765-0-36-56">psychotic depression</span>: the <span class="gene" id="29959765-0-62-66">STOP</span>-PD study.	29959765	2018
MAP6	4135	Intellectual Disability	C3714756	0.01	Biomarker	group	BEFREE	Type 2 diabetes and glucose intolerance in a population with <span class="disease" id="28544066-0-61-86">intellectual disabilities</span>: the <span class="gene" id="28544066-0-92-96">STOP</span> diabetes cross-sectional screening study.	28544066	2017
MAP6	4135	Epileptic Syndromes	C4505072	0.01	Biomarker	disease	BEFREE	We prospectively recruited 49 consecutive adult patients admitted to the Mayo Clinic Epilepsy Monitoring Unit with focal, generalized, or unclassified <span class="disease" id="30246243-2-151-169">epilepsy syndromes</span>. pOSA was identified using oximetric oxyhemoglobin desaturation index (ODI) and the Sleep Apnea-Sleep Disorders Questionnaire (SA-SDQ) and <span class="gene" id="30246243-2-309…	30246243	2018
MAP6	4135	Peripheral Nervous System Diseases	C4721453	0.01	Biomarker	group	BEFREE	The preventive effect of sensorimotor- and vibration exercises on the onset of Oxaliplatin- or vinca-alkaloid induced <span class="disease" id="29316888-0-118-141">peripheral neuropathies</span> - <span class="gene" id="29316888-0-144-148">STOP</span>.	29316888	2018
TKT	7086	Alzheimer's Disease	C0002395	0.01	Biomarker	disease	BEFREE	Impaired glucose metabolism, decreased levels of thiamine and its phosphate esters, and reduced activity of thiamine-dependent enzymes, such as pyruvate dehydrogenase, alpha-ketoglutarate dehydrogenase and <span class="gene" id="29860433-1-206-219">transketolase</span> occur in <span class="disease" id="29860433-1-229-248">Alzheimer's disease</span> (<span class="disease" id="29860433-1-250-252">…	29860433	2018
TKT	7086	Multiple Sclerosis	C0026769	0.01	Biomarker	disease	LHGDN	<span class="gene" id="18676363-0-0-13">Transketolase</span> and 2',3'-cyclic-nucleotide 3'-phosphodiesterase type I isoforms are specifically recognized by IgG autoantibodies in <span class="disease" id="18676363-0-132-150">multiple sclerosis</span> patients.	18676363	2008
TKT	7086	Parkinson Disease	C0030567	0.01	Biomarker	disease	BEFREE	These findings indicate that <span class="gene" id="28939041-8-29-32">TKT</span> might be a SN-specific target of PARIS, providing new clues to understand the mechanism underlying selective DNs death in <span class="disease" id="28939041-8-155-157">PD</span>.	28939041	2017
TKT	7086	Schizophrenia	C0036341	0.01	AlteredExpression	disease	LHGDN	Proteomic analysis of dorsolateral prefrontal cortex indicates the involvement of cytoskeleton, oligodendrocyte, energy metabolism and new potential markers in schizophrenia.	19110265	2009
TKT	7086	Wernicke Encephalopathy	C0043121	0.32	Biomarker	disease	BEFREE	After a series of investigations published by several authors little evidence remains to support the hypothesis of an inborn <span class="gene" id="1779244-2-125-138">transketolase</span> abnormality in <span class="disease" id="1779244-2-154-162">Wernicke</span>-Korsakoff patients.	1779244	1991
TKT	7086	Wernicke Encephalopathy	C0043121	0.32	Biomarker	disease	CTD_human	Transketolase abnormality in tolazamide-induced Wernicke's encephalopathy.	3762968	1986
TKT	7086	Wernicke-Korsakoff Syndrome	C0349464	0.04	Biomarker	disease	BEFREE	Molecular genetics of <span class="gene" id="7596328-0-22-35">transketolase</span> in the pathogenesis of the <span class="disease" id="7596328-0-63-90">Wernicke-Korsakoff syndrome</span>.	7596328	1995
TKT	7086	Wernicke-Korsakoff Syndrome	C0349464	0.04	Biomarker	disease	BEFREE	Our data suggest that an inborn error (i.e., high Km of <span class="gene" id="3558815-3-56-69">transketolase</span> for thiamine pyrophosphate) predisposing to thiamine deficiency diseases similar to those reported in <span class="disease" id="3558815-3-172-199">Wernicke-Korsakoff syndrome</span> may occur in the general population.	3558815	1987
TKT	7086	Neurodegenerative Disorders	C0524851	0.01	AlteredExpression	group	BEFREE	Researchers have found <span class="gene" id="19290028-7-23-25">TK</span> variants and reduced activities of <span class="gene" id="19290028-7-61-63">TK</span> enzyme in patients with <span class="disease" id="19290028-7-88-114">neurodegenerative diseases</span>, diabetes, and cancer.	19290028	2009
TKT	7086	Intellectual Disability	C3714756	0.1	Biomarker	group	HPO
ITGB1	3688	Alzheimer's Disease	C0002395	0.02	Biomarker	disease	LHGDN	Alpha2beta1 and alphaVbeta1 integrin signaling pathways mediate amyloid-beta-induced neurotoxicity.	16448724	2007
ITGB1	3688	Alzheimer's Disease	C0002395	0.02	Biomarker	disease	BEFREE	<span class="gene" id="30918899-13-0-5">ITGB1</span> and RAB7A mRNA expressions were both changed in hippocampus and PBMCs, highly suggested being used as an AD biomarker with <span class="disease" id="30918899-13-129-131">AD</span>.	30918899	2019
ITGB1	3688	Cerebral Infarction	C0007785	0.01	Biomarker	disease	BEFREE	The inhibition of <span class="gene" id="31081104-12-18-29">Integrin β1</span> pathway during <span class="disease" id="31081104-12-45-62">cerebral ischemia</span>-reperfusion aggravates the behavior and neurovascular regeneration of I/R rats.	31081104	2019
ITGB1	3688	Mental Depression	C0011570	0.01	Biomarker	disease	BEFREE	CIAA+ICA+ first-degree relatives of individuals with type I diabetes have increased numbers of CD4 cells bearing the CD45R antigen and reciprocal <span class="disease" id="1827080-2-146-157">depressions</span> of the CD4 cells bearing the <span class="gene" id="1827080-2-187-191">CD29</span> determinant.	1827080	1991
ITGB1	3688	Glioblastoma	C0017636	0.01	AlteredExpression	disease	BEFREE	Gene levels corresponding to invasion-related EV proteins showed that five genes (annexin A1, actin-related protein 3, <span class="gene" id="27770278-7-119-130">integrin-β1</span>, insulin-like growth factor 2 receptor and programmed cell death 6-interacting protein) were significantly higher in <span class="disease" id="27770278-7-248-251">GBM</span> tumours compared to normal brain in silico, …	27770278	2017
ITGB1	3688	Schizophrenia	C0036341	0.01	Biomarker	disease	BEFREE	Screening of <span class="disease" id="30813134-0-13-26">schizophrenia</span> associated miRNAs and the regulation of miR-320a-3p on <span class="gene" id="30813134-0-82-93">integrin β1</span>.	30813134	2019
ITGB1	3688	Sclerosis	C0036429	0.01	AlteredExpression	phenotype	LHGDN	Reduced podocyte expression of alpha3beta1 integrins and podocyte depletion in patients with primary focal segmental glomerulosclerosis and chronic PAN-treated rats.	16459165	2006
ITGB1	3688	Glioblastoma Multiforme	C1621958	0.02	AlteredExpression	disease	BEFREE	Gene levels corresponding to invasion-related EV proteins showed that five genes (annexin A1, actin-related protein 3, <span class="gene" id="27770278-7-119-130">integrin-β1</span>, insulin-like growth factor 2 receptor and programmed cell death 6-interacting protein) were significantly higher in <span class="disease" id="27770278-7-248-251">GBM</span> tumours compared to normal brain in silico, …	27770278	2017
ITGB1	3688	Glioblastoma Multiforme	C1621958	0.02	AlteredExpression	disease	BEFREE	Mechanistically, equally similar to what has been observed for mesenchymal migration of <span class="disease" id="31601895-7-88-91">GBM</span> in vivo, is the upregulation of galectin-3 and <span class="gene" id="31601895-7-139-150">integrin-β1</span> in Gli4 cells migrating on our NF scaffold.	31601895	2019
GFAP	2670	Alzheimer's Disease	C0002395	0.1	AlteredExpression	disease	BEFREE	This study measured amyloid-beta (Aβ), interleukin-1 beta (IL-1β), and <span class="gene" id="31217866-1-71-102">glial fibrillary acidic protein</span> (<span class="gene" id="31217866-1-104-108">GFAP</span>) expression in the hippocampus of <span class="disease" id="31217866-1-143-162">Alzheimer's disease</span> (<span class="disease" id="31217866-1-164-166">AD</span>) rat models to elucidate th…	31217866	2019
GFAP	2670	Alzheimer's Disease	C0002395	0.1	Biomarker	disease	BEFREE	Higher Aβ42 load coincided with increased astroglial activation in female P8/3xTg-AD mice, as measured with glial fibrillary acidic protein (<span class="gene" id="29341269-9-141-145">GFAP</span>) (+57% vs. R1/3xTg-<span class="disease" id="29341269-9-165-167">AD</span> mice).	29341269	2018
GFAP	2670	Alzheimer's Disease	C0002395	0.1	AlteredExpression	disease	BEFREE	The <span class="gene" id="7751846-3-4-8">GFAP</span> mRNA content also was greater in <span class="disease" id="7751846-3-42-44">AD</span> (5.96 +/- 2.94) than in control (3.80 +/- 2.78) tissue, and in <span class="disease" id="7751846-3-108-110">AD</span> showed an increase relative to the apoE-epsilon 4 gene dosage.	7751846	1995
GFAP	2670	Alzheimer's Disease	C0002395	0.1	Biomarker	disease	BEFREE	Jun and Fos immunoreactivity were also colocalized with <span class="gene" id="8313943-7-56-60">GFAP</span>-positive astrocytes distributed in the cortex of <span class="disease" id="8313943-7-110-112">AD</span> and control cases, and surrounding thioflavine-stained plaques in <span class="disease" id="8313943-7-179-181">AD</span> brain.	8313943	1994
GFAP	2670	Alzheimer's Disease	C0002395	0.1	AlteredExpression	disease	BEFREE	The mean <span class="gene" id="9879683-3-9-13">GFAP</span> level was significantly higher in <span class="disease" id="9879683-3-48-67">Alzheimer's disease</span> hippocampal specimens lacking the HLA-DR4 allele compared to specimens with similar neuropathological findings that were HLA-DR4 positive.	9879683	1998
GFAP	2670	Alzheimer's Disease	C0002395	0.1	AlteredExpression	disease	BEFREE	In the course of <span class="disease" id="22284987-7-17-19">AD</span> only females had increased prefrontal cortex expression of histamine receptor-3 (H(3)R) (p = 0.007) and histamine methyltransferase-mRNA (p = 0.011) and of the glia markers, <span class="gene" id="22284987-7-194-225">glial fibrillary acidic protein</span>-mRNA, vimentin-mRNA and proteolipid protein-mRNA.	22284987	2012
GFAP	2670	Alzheimer's Disease	C0002395	0.1	AlteredExpression	disease	BEFREE	Both activated CD45 and <span class="gene" id="9688331-3-24-28">GFAP</span> cells were increased in <span class="disease" id="9688331-3-53-55">AD</span>.	9688331	1998
GFAP	2670	Alzheimer's Disease	C0002395	0.1	Biomarker	disease	BEFREE	A 60% increase in the amount of more acidic isoforms of <span class="gene" id="15979880-4-56-60">GFAP</span> was observed in <span class="disease" id="15979880-4-77-79">AD</span> and these isoforms were both phosphorylated and N-glycosylated, while more basic isoforms were O-glycosylated and exhibited no quantitative differences between post-mortem <span class="disease" id="15979880-4-252-254">AD…	15979880	2005
GFAP	2670	Alzheimer's Disease	C0002395	0.1	Biomarker	disease	BEFREE	Apart from pathophysiological aspects, <span class="gene" id="19433893-7-39-43">GFAP</span> in particular might serve as an additional diagnostic tool for <span class="disease" id="19433893-7-107-109">AD</span>, due to the fact that this protein does <span class="negexp">not correlate to established</span> markers like tau and amyloid-beta such that analysis of <span class="gene" id="19433893-7-2…	19433893	2009
GFAP	2670	Alzheimer's Disease	C0002395	0.1	Biomarker	disease	BEFREE	The expression of neural stem cells (NSCs) (nestin) and neural precursors such as doublecortin (DCX) and <span class="gene" id="26639620-6-105-109">GFAP</span> in <span class="disease" id="26639620-6-113-115">AD</span> mice were decreased with age, as well as there being a reduction in 5-bromo-2-deoxyuridine (BrdU)-positive cells, when compared to WT.	26639620	2016
GFAP	2670	Alzheimer's Disease	C0002395	0.1	AlteredExpression	disease	BEFREE	To determine the presence of a neuroprotective system in the hippocampus of patients with <span class="disease" id="31658360-3-90-109">Alzheimer's disease</span> (AD), we examined the levels of <span class="gene" id="31658360-3-142-146">GFAP</span>, BDNF and CNTF, and their respective receptors TrkB and CNTFRα in the hippocampus of AD patients.	31658360	2020
GFAP	2670	Alzheimer's Disease	C0002395	0.1	Biomarker	disease	BEFREE	Increases in astrocytes and one of their markers, <span class="gene" id="29113539-1-50-81">glial fibrillary acidic protein</span> (<span class="gene" id="29113539-1-83-87">GFAP</span>) have been reported in the brains of patients with <span class="disease" id="29113539-1-139-158">Alzheimer's disease</span> (<span class="disease" id="29113539-1-160-162">AD</span>).	29113539	2019
GFAP	2670	Alzheimer's Disease	C0002395	0.1	Biomarker	disease	BEFREE	The effects of TNFSF10 neutralization on either cognitive parameters, as well as on the expression of TNFSF10, amyloid-β, inflammatory mediators and <span class="gene" id="25472798-6-149-153">GFAP</span> were studied in the hippocampus of <span class="disease" id="25472798-6-189-196">3xTg-AD</span> mice.	25472798	2015
GFAP	2670	Alzheimer's Disease	C0002395	0.1	Biomarker	disease	BEFREE	Consistent with these in vitro data, expression levels of the ER stress markers 78-kDa glucose-regulated protein and CCAAT/enhancer-binding protein homologous protein, as well as that of the RA marker <span class="gene" id="30442153-10-201-232">glial fibrillary acidic protein</span> were increased in APP/PS1 <span class="disease" id="30442153-10-259-261">AD</span> mouse model.	30442153	2018
GFAP	2670	Alzheimer's Disease	C0002395	0.1	Biomarker	disease	BEFREE	Subsequently, we generated an astroglial Cx43 knockout (KO) <span class="disease" id="30031059-3-60-62">AD</span> mouse model by crossbreeding Gfap (<span class="gene" id="30031059-3-98-129">glial fibrillary acidic protein</span>)-Cx43 KO mice with APP/PS1 mice.	30031059	2018
GFAP	2670	Alzheimer's Disease	C0002395	0.1	Biomarker	disease	BEFREE	Furthermore, fluoro-Jade B was co-localized with CD68/macrosialin, a specific marker of activated microglia, and with <span class="gene" id="17125750-6-118-122">GFAP</span> for astrocytes in APP(SL)/PS1 KI transgenic mice of <span class="disease" id="17125750-6-175-177">AD</span>.	17125750	2007
GFAP	2670	Alzheimer's Disease	C0002395	0.1	Biomarker	disease	BEFREE	We found that the 5XFAD mice display higher expression of ApoE, ApoJ (clusterin), and nicastrin, three important proteins in <span class="disease" id="23603400-6-125-127">AD</span> that are known to participate in amyloid-β processing and clearance, as well as the neurological damage/glial marker protein <span class="gene" id="23603400-6-253-257">GFAP</span> and other proteins.	23603400	2013
GFAP	2670	Alzheimer's Disease	C0002395	0.1	AlteredExpression	disease	BEFREE	Our results demonstrate that not only the extent of <span class="disease" id="10364641-5-52-54">AD</span> lesions and <span class="gene" id="10364641-5-67-71">GFAP</span> expression, but also the relationship between <span class="disease" id="10364641-5-118-120">AD</span> lesions and the <span class="gene" id="10364641-5-137-141">GFAP</span> expression is influenced by the ApoE epsilon4 allele.	10364641	1999
GFAP	2670	Alzheimer's Disease	C0002395	0.1	Biomarker	disease	BEFREE	In conclusion, the increase in GMF and cytokine/chemokine expression was correlated with reactive <span class="gene" id="23086473-5-98-129">glial fibrillary acidic protein</span> positive astrocytes and ionized calcium binding adaptor molecule 1 (Iba-1)-positive microglia in <span class="disease" id="23086473-5-227-234">3xTg-AD</span> mice.	23086473	2013
GFAP	2670	Alzheimer's Disease	C0002395	0.1	Biomarker	disease	BEFREE	<span class="disease" id="29714500-4-0-19">Alzheimer's disease</span> (<span class="disease" id="29714500-4-21-23">AD</span>) models were established by injecting Aβ(1-42) into the rat hippocampus and the effects of learning and memory were observed by a Morris water maze test, immunohistological alterations, and correlative indicators covering nerve growth (brain-derived neurotrophic factor, gli…	29714500	2018
GFAP	2670	Alzheimer's Disease	C0002395	0.1	AlteredExpression	disease	BEFREE	Here, we took advantage of the <span class="gene" id="31754385-2-31-62">glial fibrillary acidic protein</span> (<span class="gene" id="31754385-2-64-68">GFAP</span>) promoter to preferentially enhance transgene expression near plaques composed of amyloid-beta peptides (Aβ), a hallmark of <span class="disease" id="31754385-2-193-212">Alzheimer's disease</span> (<span class="disease" id="31754385-2…	31754385	2019
GFAP	2670	Alzheimer's Disease	C0002395	0.1	Biomarker	disease	BEFREE	In slow infections caused by scrapie and other unconventional agents, and in <span class="disease" id="3507557-1-77-96">Alzheimer's disease</span> (AD), the formation of neuritic plaques and the increase in astrocytes and astrocyte-specific protein, <span class="gene" id="3507557-1-200-231">glial fibrillary acidic protein</span> (<span class="gene" id="3507557-1-233-237">GFAP</span>), are patholo…	3507557	1987
GFAP	2670	Alzheimer's Disease	C0002395	0.1	AlteredExpression	disease	BEFREE	The ratio of soluble APPalpha-KPI protein levels to total APP protein increased in AD, and also correlated with <span class="gene" id="17586478-7-112-116">GFAP</span> protein levels in <span class="disease" id="17586478-7-135-137">AD</span>.	17586478	2007
GFAP	2670	Alzheimer's Disease	C0002395	0.1	Biomarker	disease	BEFREE	Stereologic assessments of amyloid burden and tangle density as well as ELISA-based measurements of Abeta, synaptophysin, and glial fibrillary acidic protein (<span class="gene" id="15037694-3-159-163">GFAP</span>) were performed in the superior temporal sulcus from a cohort of 83 <span class="disease" id="15037694-3-232-234">AD</span> and 26 nondemented control brains.	15037694	2004
GFAP	2670	Alzheimer's Disease	C0002395	0.1	Biomarker	disease	BEFREE	Sensitivity and specificity of serum <span class="gene" id="30594925-5-37-41">GFAP</span> for <span class="disease" id="30594925-5-46-48">AD</span> versus bvFTD was 89% and 79% and might be the first blood biomarker in the differential diagnosis of <span class="disease" id="30594925-5-150-152">AD</span> and bvFTD.	30594925	2019
GFAP	2670	Alzheimer's Disease	C0002395	0.1	AlteredExpression	disease	BEFREE	As for <span class="disease" id="30110883-8-7-26">Alzheimer's disease</span> (<span class="disease" id="30110883-8-28-30">AD</span>) related pathology, chia seed not only increased α-secretase such as ADAM10 and insulin degrading enzyme (IDE), but also increased β-secretase including beta-secretase 1 (BACE1) and cathepsin B, with an overall effects of elevation in the hippocampal Aβ&lt;sub&gt;42&…	30110883	2018
GFAP	2670	Alzheimer's Disease	C0002395	0.1	Biomarker	disease	BEFREE	Globally, eventhough some differences could be observed, AT8 (tau) and <span class="gene" id="28374768-5-71-75">GFAP</span> (astrocyte) immunostaining showed a laminar pattern comparable to their corresponding radiotracers within each <span class="disease" id="28374768-5-187-189">AD</span> case.	28374768	2017
GFAP	2670	Alzheimer's Disease	C0002395	0.1	Biomarker	disease	BEFREE	Although expression levels of CD11b (a microglia marker) and <span class="gene" id="18510752-12-61-65">GFAP</span> (a reactive astrocyte marker) in the brains of TLR4 mutant <span class="disease" id="18510752-12-125-127">AD</span> mice were higher than those in TLR4 wild type <span class="disease" id="18510752-12-174-176">AD</span> mice, <span class="negexp">no difference</span> was found in leve…	18510752	2008
GFAP	2670	Alzheimer's Disease	C0002395	0.1	Biomarker	disease	BEFREE	To assess the importance of potential confounders TaqMan real-time RT-PCR was used to measure seven mRNAs (beta-actin, glyceraldehyde-3-phosphate dehydrogenase (GAPDH), cyclophilin, microtubule-associated protein (MAP) 2, neuron-specific enolase (NSE), <span class="gene" id="14559355-2-253-284">glial fibrillary acidic protein</span> (GFAP), amyloid precursor protein (APP) isoform 770) in cortical…	14559355	2003
GFAP	2670	Alzheimer's Disease	C0002395	0.1	Biomarker	disease	BEFREE	Antibodies against the C-terminal neurite outgrowth domain of the gamma 1 laminin demonstrated expression of the gamma 1 laminin in <span class="gene" id="12111806-3-132-136">GFAP</span>-immunoreactive reactive astrocytes of the <span class="disease" id="12111806-3-179-196">Alzheimer disease</span> frontal cortex.	12111806	2002
GFAP	2670	Alzheimer's Disease	C0002395	0.1	Biomarker	disease	BEFREE	Therefore, reduced <span class="gene" id="23990215-10-19-23">GFAP</span> presence obvious in the progression of <span class="disease" id="23990215-10-63-65">AD</span> from early stages does not impair upon glutamate homeostasis in the EC of 3×Tg-AD mice.	23990215	2013
GFAP	2670	Alzheimer's Disease	C0002395	0.1	AlteredExpression	disease	BEFREE	In conclusion, in the late stage of <span class="disease" id="29376849-7-36-38">AD</span> with time, a neuronal loss, increase in the HPτ, and decrease in Aβ42 and microglia was observed, whereas the expression of <span class="gene" id="29376849-7-163-167">GFAP</span> was rather stable.	29376849	2018
GFAP	2670	Alzheimer's Disease	C0002395	0.1	Biomarker	disease	BEFREE	Here, we determined whether 1) HMOX1 transfection fosters the accumulation of CA-like inclusions in cultured rat astroglia; 2) the HMOX1 transgene promotes CA formation in the brains of aging <span class="gene" id="24440642-3-192-196">GFAP</span>.HMOX1 mice; and 3) brain mitochondrial damage and CA biogenesis are augmented in persons with mild cognitive impairment (MCI), a harbinger of <span clas…	24440642	2014
GFAP	2670	Alzheimer's Disease	C0002395	0.1	Biomarker	disease	BEFREE	In addition to the well-known increase in <span class="gene" id="28804999-4-42-73">glial fibrillary acidic protein</span> and other proteins in reactive astrocytes, astrocytopathy is evidenced by deposition of abnormal proteins such as β-amyloid, hyper-phosphorylated tau, abnormal α-synuclein, mutated huntingtin, phosphorylated TDP-43 and mutated SOD1, and PrP&lt;sup&gt;res&lt;/sup&gt; , in <span…	28804999	2017
GFAP	2670	Alzheimer's Disease	C0002395	0.1	AlteredExpression	disease	BEFREE	For the AD group, BACE1 mRNA changes were analyzed in the context of the reduced NSE mRNA, and strongly increased <span class="gene" id="20930286-9-114-118">GFAP</span> mRNA levels apparent as <span class="disease" id="20930286-9-143-145">AD</span> progressed (indicated by Braak stage).	20930286	2010
GFAP	2670	Alzheimer's Disease	C0002395	0.1	AlteredExpression	disease	BEFREE	In the present study, we used a non-transgenic rat model of <span class="disease" id="29133125-4-60-62">AD</span> obtained by intracerebroventricular streptozocin (STZ) injection and assessed the effects of muscimol and baclofen at very low doses (0.01-0.05mg/kg) on spatial memory and the expression of cortical and hippocampal proteins related to neuroinflammation, namely proteins involved in ast…	29133125	2018
GFAP	2670	Alzheimer's Disease	C0002395	0.1	AlteredExpression	disease	BEFREE	<span class="gene" id="25731615-0-0-4">GFAP</span> and vimentin deficiency alters gene expression in astrocytes and microglia in wild-type mice and changes the transcriptional response of reactive glia in mouse model for <span class="disease" id="25731615-0-175-194">Alzheimer's disease</span>.	25731615	2015
GFAP	2670	Alzheimer's Disease	C0002395	0.1	Biomarker	disease	BEFREE	Immunohistochemistry (CD68 and <span class="gene" id="29044639-4-31-62">glial fibrillary acidic protein</span>) with morphometric analysis of astroglial profiles in 36 cases of <span class="disease" id="29044639-4-129-131">AD</span> and 28 similarly aged controls.	29044639	2018
GFAP	2670	Alzheimer's Disease	C0002395	0.1	AlteredExpression	disease	BEFREE	No appreciable degradation products of <span class="gene" id="3357357-7-39-43">GFAP</span> mRNA were observed on Northern blots for at least 10 h postmortem in poly(A)+ RNA extracted from the <span class="disease" id="3357357-7-145-147">AD</span> brain.	3357357	1988
GFAP	2670	Alzheimer's Disease	C0002395	0.1	Biomarker	disease	BEFREE	The reading-frame-shifted isoform, <span class="gene" id="24269023-9-35-39">GFAP</span>(+1), staining was confined to a subset of astrocytes with long processes, and their number increased in the course of <span class="disease" id="24269023-9-158-160">AD</span>.	24269023	2014
GFAP	2670	Alzheimer's Disease	C0002395	0.1	AlteredExpression	disease	BEFREE	As established by Northern blots, the size of the <span class="gene" id="3374733-5-50-54">GFAP</span> mRNA prepared from the routinely acquired postmortem <span class="disease" id="3374733-5-108-110">AD</span> cortex, approximately 2.7 kb, was the same as from a neurologically normal control brain.	3374733	1988
GFAP	2670	Alzheimer's Disease	C0002395	0.1	Biomarker	disease	BEFREE	Using immunohistochemistry for <span class="gene" id="30194648-2-31-62">glial fibrillary acidic protein</span> as a marker, plus automated quantitative analysis, we examined the characteristics and extent of astrogliosis present in stage III and IV CTE, along with <span class="disease" id="30194648-2-217-236">Alzheimer's disease</span> (<span class="disease" id="30194648-2-238-240">AD</span>), an…	30194648	2018
GFAP	2670	Alzheimer's Disease	C0002395	0.1	AlteredExpression	disease	BEFREE	AD cases with larger numbers of neurofibrillary tangles had higher levels of <span class="gene" id="7891822-7-77-81">GFAP</span> transcript; <span class="disease" id="7891822-7-94-96">AD</span> cases with larger numbers of senile plaques had higher levels of APP695 transcript.	7891822	1995
GFAP	2670	Alzheimer's Disease	C0002395	0.1	AlteredExpression	disease	BEFREE	To study this phenomenon further, human neuronal-glial (HNG) cells in primary culture were incubated with LPS, and DNA arrays, Northern, Western, and ELISA analyses were used to quantify transcription patterns for the three member neuron-specific intermediate filament-gene family NF-H, NF-M, and NF-L. As in sporadic <span class="disease" id="30568571-4-318-320">AD</span> limbic-regions, down-regu…	30568571	2018
GFAP	2670	Alzheimer's Disease	C0002395	0.1	Biomarker	disease	BEFREE	GLT1 protein levels are not altered in <span class="disease" id="29755340-3-39-41">AD</span> and DLB but <span class="gene" id="29755340-3-54-58">GFAP</span> and ALDH1L1 are significantly increased in <span class="disease" id="29755340-3-102-104">AD</span>, and GFAP in DLB.	29755340	2018
GFAP	2670	Alzheimer's Disease	C0002395	0.1	Biomarker	disease	BEFREE	These results confirm previous S100beta evaluations in human serum and cerebrospinal fluid reporting the protein's function as a biomarker for brain damage (Gazzolo et al. in Clin Chem 49:967-970, 2003; Clin Chim Acta 330:131-133, 2003; Pediatr Res 58:1170-1174, 2005), similar behavior was also observed for <span class="gene" id="19205880-9-309-313">GFAP</span> in relation to <span class="disease…	19205880	2009
GFAP	2670	Alzheimer's Disease	C0002395	0.1	Biomarker	disease	LHGDN	These data suggest that the activation of caspases and cleavage of cellular proteins such as <span class="gene" id="16507909-7-93-97">GFAP</span> may contribute to astrocyte injury and damage in the <span class="disease" id="16507909-7-151-153">AD</span> brain.	16507909	2006
GFAP	2670	Alzheimer's Disease	C0002395	0.1	AlteredExpression	disease	BEFREE	An increase of the PFK activity was also found in <span class="disease" id="11337195-5-50-52">AD</span> being accompanied by enhanced level of <span class="gene" id="11337195-5-92-96">GFAP</span> as well.	11337195	2001
GFAP	2670	Alzheimer's Disease	C0002395	0.1	Biomarker	disease	BEFREE	Furthermore, to elucidate the importance of the anti-GFAP antibody in dementia, we screened for the presence of an anti-<span class="gene" id="9335009-5-120-124">GFAP</span> antibody in the sera of 46 demented patients: 26 with <span class="disease" id="9335009-5-179-198">Alzheimer's disease</span> and 20 with vascular dementia (VD).	9335009	1997
GFAP	2670	Alzheimer's Disease	C0002395	0.1	Biomarker	disease	BEFREE	We demonstrate that AAV-<span class="gene" id="14977565-8-24-28">GFAP</span>-ApoE is valuable in studying the pathogenesis and in gene therapy for <span class="disease" id="14977565-8-99-118">Alzheimer's disease</span> and other CNS diseases.	14977565	2004
GFAP	2670	Alzheimer's Disease	C0002395	0.1	Biomarker	disease	BEFREE	The message for <span class="gene" id="2469380-8-16-20">GFAP</span> in <span class="disease" id="2469380-8-24-26">AD</span> cortex showed no loss.	2469380	1989
GFAP	2670	Alzheimer's Disease	C0002395	0.1	Biomarker	disease	BEFREE	Effect of Qingxin Kaiqiao Fang on Hippocampus mRNA Expression of the Inflammation-Related Genes IL-1&lt;i&gt;β&lt;/i&gt;, <span class="gene" id="29670662-0-110-114">GFAP</span>, and A&lt;i&gt;β&lt;/i&gt; in an <span class="disease" id="29670662-0-136-155">Alzheimer's Disease</span> Rat Model.	29670662	2018
GFAP	2670	Alzheimer's Disease	C0002395	0.1	Biomarker	disease	BEFREE	Although the clustering of <span class="gene" id="26644572-1-27-31">GFAP</span> immunopositive astrocytes around amyloid-β plaques in <span class="disease" id="26644572-1-86-105">Alzheimer's disease</span> has led to the widespread assumption that plaques attract astrocytes, recent studies suggest that astrocytes stay put in injury.	26644572	2015
GFAP	2670	Alzheimer's Disease	C0002395	0.1	Biomarker	disease	BEFREE	Using quantitative PCR we determined the mitochondrial DNA (mtDNA) gene copy numbers from multiple groups of 15 or 20 pyramidal neurons, <span class="gene" id="24448779-2-137-141">GFAP</span>(+) astrocytes and dentate granule neurons isolated using laser capture microdissection, and the relative expression of mitochondrial biogenesis (mitobiogenesis) genes in hippocampi from 10 <span class="disea…	24448779	2014
GFAP	2670	Alzheimer's Disease	C0002395	0.1	Biomarker	disease	BEFREE	The tissue from the <span class="disease" id="17344052-5-20-22">AD</span> brains displayed a pronounced downregulation of calcineurin immunoreactivity in profiles that were <span class="negexp">negative for</span> <span class="gene" id="17344052-5-135-166">glial fibrillary acidic protein</span> (<span class="gene" id="17344052-5-168-172">GFAP</span>).	17344052	2007
GFAP	2670	Alzheimer's Disease	C0002395	0.1	Biomarker	disease	BEFREE	This study investigates the streptozotocin (STZ)-induced <span class="disease" id="27585561-3-57-59">AD</span> model at three different times (2, 4 and 8 weeks afterwards) and in male and female rats, evaluating cognitive deficit, cholinergic neurotransmission, glucose uptake, glutathione content and specific glial markers (<span class="gene" id="27585561-3-275-279">GFAP</span> and S100B protein)…	27585561	2017
GFAP	2670	Alzheimer's Disease	C0002395	0.1	Biomarker	disease	BEFREE	In addition, the expression of the fat-1 transgene prevented the increase of <span class="gene" id="21914946-7-77-108">glial fibrillary acidic protein</span> (-37%, p &lt; 0.01) observed in 20 month-old 3 × Tg-<span class="disease" id="21914946-7-158-160">AD</span> mice.	21914946	2011
GFAP	2670	Alzheimer's Disease	C0002395	0.1	Biomarker	disease	BEFREE	This study was designed to demonstrate the protective effect of caffeine on gene expression of brain derived neurotrophic factor (BDNF) and its receptor neural receptor protein-tyrosine kinase-β (TrkB) as well as <span class="gene" id="26339337-2-213-244">glial fibrillary acidic protein</span> (<span class="gene" id="26339337-2-246-250">GFAP</span>) and Ki-67 immunoreactivity in Aluminum chloride…	26339337	2015
GFAP	2670	Amyotrophic Lateral Sclerosis	C0002736	0.4	Biomarker	disease	BEFREE	In this study, we hypothesized that levels of <span class="gene" id="30487774-6-46-50">GFAP</span> in blood represent a biomarker of disease progression in <span class="disease" id="30487774-6-108-111">ALS</span>.	30487774	2018
GFAP	2670	Amyotrophic Lateral Sclerosis	C0002736	0.4	Biomarker	disease	BEFREE	Moreover, BrdU/Cyclin D1/<span class="gene" id="22426476-11-25-29">GFAP</span> triple-positive cells were detected in the <span class="disease" id="22426476-11-73-76">ALS</span> mice.	22426476	2012
GFAP	2670	Amyotrophic Lateral Sclerosis	C0002736	0.4	Biomarker	disease	BEFREE	CHIT1 and YKL-40 were increased in g<span class="disease" id="30224549-4-36-39">ALS</span> (p&lt;0.001, n=65) whereas <span class="gene" id="30224549-4-64-68">GFAP</span> was not affected.	30224549	2019
GFAP	2670	Amyotrophic Lateral Sclerosis	C0002736	0.4	Biomarker	disease	BEFREE	The neuronal <span class="gene" id="18287500-1-13-42">intermediate filament protein</span> peripherin is a component of ubiquitinated inclusions and of axonal spheroids in <span class="disease" id="18287500-1-124-153">amyotrophic lateral sclerosis</span> (<span class="disease" id="18287500-1-155-158">ALS</span>).	18287500	2008
GFAP	2670	Amyotrophic Lateral Sclerosis	C0002736	0.4	Biomarker	disease	BEFREE	Immunostaining showed that in <span class="disease" id="16973300-9-30-33">ALS</span>, cystatinC was present in motor neurons and in <span class="gene" id="16973300-9-81-85">GFAP</span> positive astrocytes.	16973300	2006
GFAP	2670	Amyotrophic Lateral Sclerosis	C0002736	0.4	Biomarker	disease	BEFREE	Peripherin is a type III neuronal <span class="gene" id="18205747-1-34-63">intermediate filament protein</span> detected within the intraneuronal inclusions characteristic of <span class="disease" id="18205747-1-127-156">amyotrophic lateral sclerosis</span>.	18205747	2008
GFAP	2670	Amyotrophic Lateral Sclerosis	C0002736	0.4	Biomarker	disease	CTD_human	Transgenic SOD1 G93A mice develop reduced GLT-1 in spinal cord without alterations in cerebrospinal fluid glutamate levels.	11723166	2001
GFAP	2670	Amyotrophic Lateral Sclerosis	C0002736	0.4	Biomarker	disease	BEFREE	&lt;b&gt;Methods:&lt;/b&gt; In vitro : Autoradiography with &lt;sup&gt;18&lt;/sup&gt;F-DPA714 and &lt;sup&gt;11&lt;/sup&gt;C-JNJ717 was performed on human <span class="disease" id="31562223-4-119-122">ALS</span> brain sections in comparison to immunofluorescence with Iba1 and <span class="gene" id="31562223-4-188-192">GFAP</span>.	31562223	2019
GFAP	2670	Amyotrophic Lateral Sclerosis	C0002736	0.4	Biomarker	disease	BEFREE	Image analysis revealed that optical density of NeuN-immunoreactive neurons was significantly lower in the non-treated groups of presymptomatic and advanced <span class="disease" id="18312546-3-157-160">ALS</span> mice than in the non-treated groups of age-matched control mice and was recovered with pioglitazone treatment, and that optical densities of <span class="gene" id="18312546-3-302-306">G…	18312546	2008
GFAP	2670	Amyotrophic Lateral Sclerosis	C0002736	0.4	AlteredExpression	disease	BEFREE	Peripherin, a type III <span class="gene" id="24907400-3-23-52">intermediate filament protein</span>, is upregulated in <span class="disease" id="24907400-3-72-75">ALS</span> and identified as a component within different types of <span class="disease" id="24907400-3-132-135">ALS</span> inclusions.	24907400	2014
GFAP	2670	Amyotrophic Lateral Sclerosis	C0002736	0.4	Biomarker	disease	BEFREE	Real-time imaging with the use of biophotonic transactive response DNA-binding protein 43 transgenic mice carrying a <span class="gene" id="21752789-7-117-148">glial fibrillary acidic protein</span>-luciferase reporter revealed that the behavioural defects were preceded by induction of astrogliosis, a finding consistent with a role for reactive astrocytes in <span class="disease" id="21752789-7-3…	21752789	2011
GFAP	2670	Amyotrophic Lateral Sclerosis	C0002736	0.4	Biomarker	disease	BEFREE	This protective effect was also observed by crossing the <span class="gene" id="19074031-8-57-61">GFAP</span>-Nrf2 mice with two <span class="disease" id="19074031-8-81-84">ALS</span>-mouse models.	19074031	2008
GFAP	2670	Amyotrophic Lateral Sclerosis	C0002736	0.4	Biomarker	disease	BEFREE	Our findings in a mouse model of <span class="disease" id="21453731-8-33-36">ALS</span> may have implication that <span class="gene" id="21453731-8-63-67">GFAP</span> is not necessary for the initiation of disease, but it rather plays some modulatory roles in the progression of <span class="disease" id="21453731-8-180-183">ALS</span>/MND.	21453731	2011
GFAP	2670	Anxiety	C0003467	0.01	AlteredExpression	disease	BEFREE	As expected, CVS significantly increased <span class="disease" id="29907879-5-41-48">anxiety</span>- and depressive-like behaviors and corticosterone levels and decreased <span class="gene" id="29907879-5-120-124">GFAP</span> expression in astroglia, although this did not reflect a change in the total number of astroglial cells.	29907879	2018
GFAP	2670	Anxiety Disorders	C0003469	0.01	AlteredExpression	group	BEFREE	As expected, CVS significantly increased <span class="disease" id="29907879-5-41-48">anxiety</span>- and depressive-like behaviors and corticosterone levels and decreased <span class="gene" id="29907879-5-120-124">GFAP</span> expression in astroglia, although this did not reflect a change in the total number of astroglial cells.	29907879	2018
GFAP	2670	Autistic Disorder	C0004352	0.03	Biomarker	disease	BEFREE	While serum NSE, MBP, and S100B values <span class="negexp">cannot be</span> considered as biomarkers for ASD, <span class="gene" id="28711670-9-83-87">GFAP</span> may be a biomarker and is suggested as a possible indicator of <span class="disease" id="28711670-9-151-157">autism</span> severity.	28711670	2017
GFAP	2670	Autistic Disorder	C0004352	0.03	AlteredExpression	disease	BEFREE	The data indicates that serum <span class="gene" id="28088366-9-30-34">GFAP</span> levels may be associated with severity of ASD among Chinese children, suggesting the hypothesis that increased serum levels of <span class="gene" id="28088366-9-162-166">GFAP</span> could be implicated in the pathophysiology of <span class="disease" id="28088366-9-213-219">autism</span> in Chinese children.	28088366	2017
GFAP	2670	Mental disorders	C0004936	0.02	Biomarker	group	BEFREE	Thus, astrocytes positive for <span class="gene" id="15885920-8-30-34">GFAP</span> may contribute to the decrease in glial density previously described in subjects with major <span class="disease" id="15885920-8-127-141">mental illness</span>, however the relative contribution of astrocytes may vary with diagnosis.	15885920	2005
GFAP	2670	Bipolar Disorder	C0005586	0.32	Biomarker	disease	PSYGENET	The results indicated statistically significant lower protein and mRNA levels of the N-methyl-D-aspartate receptors, NR-1 and NR-3A, but significantly higher protein and mRNA levels of interleukin (IL)-1beta, the IL-1 receptor (IL-1R), myeloid differentiation factor 88, nuclear factor-kappa B subunits, and astroglial and microglial markers (<span class="gene" id="19488045-5-343-374">glial fibrill…	19488045	2010
GFAP	2670	Bipolar Disorder	C0005586	0.32	Biomarker	disease	PSYGENET	As in the white matter, the mean <span class="gene" id="15885920-7-33-37">GFAP</span> mRNA levels were decreased in individuals with schizophrenia and <span class="disease" id="15885920-7-103-119">bipolar disorder</span> as compared with the unaffected controls, however the difference failed to reach statistical significance.	15885920	2005
GFAP	2670	Bipolar Disorder	C0005586	0.32	AlteredExpression	disease	LHGDN	As in the white matter, the mean <span class="gene" id="15885920-7-33-37">GFAP</span> mRNA levels were decreased in individuals with schizophrenia and <span class="disease" id="15885920-7-103-119">bipolar disorder</span> as compared with the unaffected controls, however the difference failed to reach statistical significance.	15885920	2005
GFAP	2670	Bipolar Disorder	C0005586	0.32	Biomarker	disease	BEFREE	The results indicated statistically significant lower protein and mRNA levels of the N-methyl-D-aspartate receptors, NR-1 and NR-3A, but significantly higher protein and mRNA levels of interleukin (IL)-1beta, the IL-1 receptor (IL-1R), myeloid differentiation factor 88, nuclear factor-kappa B subunits, and astroglial and microglial markers (<span class="gene" id="19488045-5-343-374">glial fibrill…	19488045	2010
GFAP	2670	Depression, Bipolar	C0005587	0.01	AlteredExpression	disease	BEFREE	<span class="gene" id="15885920-0-0-31">Glial fibrillary acidic protein</span> mRNA levels in the cingulate cortex of individuals with <span class="disease" id="15885920-0-88-116">depression, bipolar disorder</span> and schizophrenia.	15885920	2005
GFAP	2670	CNS disorder	C0007682	0.07	Biomarker	group	BEFREE	We demonstrate that AAV-<span class="gene" id="14977565-8-24-28">GFAP</span>-ApoE is valuable in studying the pathogenesis and in gene therapy for Alzheimer's disease and other <span class="disease" id="14977565-8-129-141">CNS diseases</span>.	14977565	2004
GFAP	2670	CNS disorder	C0007682	0.07	AlteredExpression	group	BEFREE	We hypothesized that preventing <span class="gene" id="22031903-5-32-36">GFAP</span> and vimentin upregulation in reactive astrocytes will alter the <span class="disease" id="22031903-5-101-112">CNS disease</span>.	22031903	2011
GFAP	2670	CNS disorder	C0007682	0.07	Biomarker	group	BEFREE	To dissect the role of C5a in <span class="disease" id="16154690-3-30-41">CNS disease</span>, we developed a transgenic mouse that produces C5a exclusively in the brain using the astrocyte-specific, murine glial fibrillary acidic protein (<span class="gene" id="16154690-3-188-192">GFAP</span>) promoter.	16154690	2005
GFAP	2670	CNS disorder	C0007682	0.07	Biomarker	group	BEFREE	Autoimmune <span class="gene" id="30724768-12-11-15">GFAP</span> astrocytopathy is a treatable autoimmune <span class="disease" id="30724768-12-57-68">CNS disease</span> diagnosable by GFAP-IgG testing in CSF.	30724768	2019
GFAP	2670	CNS disorder	C0007682	0.07	Biomarker	group	BEFREE	A novel autoimmune central nervous system (<span class="disease" id="28120349-1-43-56">CNS) disorder</span> with <span class="gene" id="28120349-1-62-93">glial fibrillary acidic protein</span> (<span class="gene" id="28120349-1-95-99">GFAP</span>)-IgG as biomarker was recently characterized.	28120349	2017
GFAP	2670	CNS disorder	C0007682	0.07	Biomarker	group	BEFREE	Glial fibrillary acidic protein (<span class="gene" id="29755396-1-33-37">GFAP</span>) astrocytopathy, an autoimmune <span class="disease" id="29755396-1-69-100">central nervous system disorder</span> with a specific GFAP-IgG, often coexists with other antibodies.	29755396	2018
GFAP	2670	CNS disorder	C0007682	0.07	Biomarker	group	BEFREE	To evaluate this hypothesis we evaluated human surgical/autopsy specimens from a variety of <span class="disease" id="11063991-3-92-105">CNS disorders</span> that induce astrogliosis and an experimental CNS needle injury model in wild type and <span class="gene" id="11063991-3-192-196">GFAP</span>:Green Fluorescent Protein (GFP) transgenic mice.	11063991	2000
GFAP	2670	Cerebellar Ataxia	C0007758	0.01	AlteredExpression	phenotype	BEFREE	Using the <span class="gene" id="28286293-4-10-14">GFAP</span> promoter expressed by multipotential stem cells during development and mostly by astrocytes in the adult, we ablated Fxn in a time-dependent manner in mice (FGKO mice) and found severe <span class="disease" id="28286293-4-200-206">ataxia</span> and early death when Fxn was eliminated during development, but not when deleted in the adu…	28286293	2017
GFAP	2670	Brain Ischemia	C0007786	0.04	Biomarker	disease	BEFREE	Modulation by hMSCs in our in vivo and in vitro study shows they decrease markers of microglial activation (lower ED1 and Iba) and astrogliosis (lower <span class="gene" id="23466243-7-151-155">GFAP</span>) following transplantation in an ouabain-induced <span class="disease" id="23466243-7-205-219">brain ischemia</span> rat model and in organotypic hippocampal cultures.	23466243	2013
GFAP	2670	Brain Ischemia	C0007786	0.04	AlteredExpression	disease	BEFREE	Moreover, injection of netrin-1 attenuated <span class="gene" id="30227858-10-43-47">GFAP</span> expression (netrin-1 0.27 ± 0.06 vs. BSA 0.62 ± 0.04, p &lt; 0.001) and the release of interleukins and reduced infarct volume after <span class="disease" id="30227858-10-178-192">brain ischemia</span> (netrin-1 0.27 ± 0.06 vs. BSA 0.62 ± 0.04 mm&lt;sup&gt;3&lt;/sup&gt;, p &lt; 0.05).	30227858	2018
GFAP	2670	Brain Ischemia	C0007786	0.04	Biomarker	disease	BEFREE	We generated a <span class="gene" id="27994144-3-15-46">glial fibrillary acidic protein</span> (<span class="gene" id="27994144-3-48-52">GFAP</span>) promoter-controlled IL-15-expressing transgenic mouse (GFAP-IL-15&lt;sup&gt;tg&lt;/sup&gt;) line and found enlarged brain infarcts, exacerbated neurodeficits after the induction of <span class="disease" id="27994144-3-223-237">brain ischemia</span>.	27994144	2017
GFAP	2670	Brain Ischemia	C0007786	0.04	AlteredExpression	disease	BEFREE	There was a significant increase of BrdU-labeled progenitor cell proliferation, which co-expressed with <span class="gene" id="31733648-12-104-108">GFAP</span>, at SVZ in the ipsilateral side of the GET-1 brain at 28 days after tMCAO. p-Stat3 expression was increased in both Ntg and GET-1 mice in the <span class="disease" id="31733648-12-251-265">ischemia brain</span> at 7 days after tMCAO. p-Sta…	31733648	2019
GFAP	2670	Cognition Disorders	C0009241	0.02	Biomarker	group	BEFREE	This study investigates the streptozotocin (STZ)-induced AD model at three different times (2, 4 and 8 weeks afterwards) and in male and female rats, evaluating <span class="disease" id="27585561-3-161-178">cognitive deficit</span>, cholinergic neurotransmission, glucose uptake, glutathione content and specific glial markers (<span class="gene" id="27585561-3-275-279">GFAP</span> and S100B protei…	27585561	2017
GFAP	2670	Cognition Disorders	C0009241	0.02	Biomarker	group	BEFREE	Environmental enrichment increases the <span class="gene" id="22745493-0-39-43">GFAP</span>+ stem cell pool and reverses hypoxia-induced <span class="disease" id="22745493-0-89-107">cognitive deficits</span> in juvenile mice.	22745493	2012
GFAP	2670	Presenile dementia	C0011265	0.04	Biomarker	disease	BEFREE	Furthermore, to elucidate the importance of the anti-<span class="gene" id="9335009-5-53-57">GFAP</span> antibody in <span class="disease" id="9335009-5-70-78">dementia</span>, we screened for the presence of an anti-GFAP antibody in the sera of 46 demented patients: 26 with Alzheimer's disease and 20 with vascular dementia (VD).	9335009	1997
GFAP	2670	Presenile dementia	C0011265	0.04	Biomarker	disease	BEFREE	There was <span class="negexp">no significant correlation</span> between postoperative (&gt; 6 months) CSF NFL, <span class="gene" id="30248592-15-81-85">GFAP</span>, T-Tau, p-Tau, β-amyloid levels and the presence of <span class="disease" id="30248592-15-138-146">dementia</span>, psychosis, inability to walk or need for nursing home at the time for LP, nor for presence of <span class="disease" i…	30248592	2018
GFAP	2670	Presenile dementia	C0011265	0.04	AlteredExpression	disease	BEFREE	Population variation in <span class="gene" id="19420941-0-24-55">glial fibrillary acidic protein</span> levels in brain ageing: relationship to Alzheimer-type pathology and <span class="disease" id="19420941-0-125-133">dementia</span>.	19420941	2009
GFAP	2670	Dementia, Vascular	C0011269	0.01	Biomarker	disease	BEFREE	We found an anti-<span class="gene" id="9335009-6-17-21">GFAP</span> antibody in the serum of only one patient with <span class="disease" id="9335009-6-69-71">VD</span>.	9335009	1997
GFAP	2670	Demyelinating Diseases	C0011303	0.01	Biomarker	group	BEFREE	Herein we describe the clinical course of a 6-year-old patient initially suspected to have a <span class="disease" id="30885369-3-93-114">demyelinating disease</span> but ultimately diagnosed with <span class="gene" id="30885369-3-145-149">GFAP</span>-IgG positive autoimmune meningoencephalomyelitis.	30885369	2019
GFAP	2670	Mental Depression	C0011570	0.36	Biomarker	disease	PSYGENET	Similarly, paired pulse facilitation (PPF) displayed little difference between <span class="gene" id="11754076-7-79-83">GFAP</span>(+/+) and <span class="gene" id="11754076-7-93-97">GFAP</span>(-/-), but after ischemia, the PPF in <span class="gene" id="11754076-7-135-139">GFAP</span>(-/-) showed a <span class="disease" id="11754076-7-154-164">depression</span>.	11754076	2002
GFAP	2670	Mental Depression	C0011570	0.36	AlteredExpression	disease	BEFREE	The reduction of astrocytic <span class="gene" id="28433620-10-28-32">GFAP</span> expression in the hippocampus in the ED group supports the association between dentin hypersensitivity and <span class="disease" id="28433620-10-140-150">depression</span>.	28433620	2017
GFAP	2670	Mental Depression	C0011570	0.36	Biomarker	disease	PSYGENET	Region specific decrease in <span class="gene" id="19000745-0-28-59">glial fibrillary acidic protein</span> immunoreactivity in the brain of a rat model of <span class="disease" id="19000745-0-108-118">depression</span>.	19000745	2009
GFAP	2670	Mental Depression	C0011570	0.36	Biomarker	disease	BEFREE	The expression levels of astrocyte markers (<span class="gene" id="31798416-3-44-75">glial fibrillary acidic protein</span> (<span class="gene" id="31798416-3-77-81">GFAP</span>), synemin-α, synemin-β, vimentin, nestin) in isolated gray matter from postmortem ACC and DLPFC were determined to investigate the possible involvement of astrocytes in <span class="disease" id="31798416-3-251-261">depres…	31798416	2019
GFAP	2670	Mental Depression	C0011570	0.36	AlteredExpression	disease	BEFREE	In conclusion, these results reveal that chronic administration of XYS elicits antidepressant-like effects in a mouse model of <span class="disease" id="28348623-9-127-137">depression</span> and may normalize <span class="gene" id="28348623-9-156-187">glial fibrillary acidic protein</span> expression in the hippocampi of mice with CUMS.	28348623	2017
GFAP	2670	Mental Depression	C0011570	0.36	Biomarker	disease	BEFREE	Furthermore, due to the effects of EE on <span class="gene" id="28700991-11-41-45">GFAP</span> and GR staining in WKY females, we suggest that EE can be used as an intervention to potentially alleviate the negative effects of <span class="disease" id="28700991-11-177-187">depression</span>.	28700991	2017
GFAP	2670	Mental Depression	C0011570	0.36	Biomarker	disease	PSYGENET	LBCCA combined with CUMS may cause <span class="disease" id="25098258-7-35-45">depression</span>-like behavioral changes resulting in the VD model of rats whose <span class="disease" id="25098258-7-110-120">depression</span> state can be ameliorated by KJD, and the mechanism of cerebral protection is related possibly with promoting expression of <span class="gene" id="25098258-7-244-248">GFAP</sp…	25098258	2015
GFAP	2670	Mental Depression	C0011570	0.36	Biomarker	disease	BEFREE	Meanwhile, the expression of P2X&lt;sub&gt;7&lt;/sub&gt; receptors, <span class="gene" id="29427595-6-56-60">GFAP</span>, TNF-α and IL-1β in the hippocampus of the rats with comorbidity of DNP and <span class="disease" id="29427595-6-137-139">DP</span> was significantly increased compared with the control rats, and palmatine treatment could decrease the expression.	29427595	2018
GFAP	2670	Mental Depression	C0011570	0.36	Biomarker	disease	BEFREE	The results show that depletion of LepR in <span class="gene" id="31705891-5-43-47">GFAP</span> positive cells reduced basal synaptic transmission within the CA1 area and impaired N-methyl-d-aspartate (NMDA)-evoked long-term depression (<span class="disease" id="31705891-5-189-197">NMDA-LTD</span>).	31705891	2019
GFAP	2670	Depressive disorder	C0011581	0.36	AlteredExpression	disease	BEFREE	The reduction of astrocytic <span class="gene" id="28433620-10-28-32">GFAP</span> expression in the hippocampus in the ED group supports the association between dentin hypersensitivity and <span class="disease" id="28433620-10-140-150">depression</span>.	28433620	2017
GFAP	2670	Depressive disorder	C0011581	0.36	Biomarker	disease	PSYGENET	Similarly, paired pulse facilitation (PPF) displayed little difference between <span class="gene" id="11754076-7-79-83">GFAP</span>(+/+) and <span class="gene" id="11754076-7-93-97">GFAP</span>(-/-), but after ischemia, the PPF in <span class="gene" id="11754076-7-135-139">GFAP</span>(-/-) showed a <span class="disease" id="11754076-7-154-164">depression</span>.	11754076	2002
GFAP	2670	Depressive disorder	C0011581	0.36	AlteredExpression	disease	BEFREE	In conclusion, these results reveal that chronic administration of XYS elicits antidepressant-like effects in a mouse model of <span class="disease" id="28348623-9-127-137">depression</span> and may normalize <span class="gene" id="28348623-9-156-187">glial fibrillary acidic protein</span> expression in the hippocampi of mice with CUMS.	28348623	2017
GFAP	2670	Depressive disorder	C0011581	0.36	Biomarker	disease	BEFREE	Meanwhile, the expression of P2X&lt;sub&gt;7&lt;/sub&gt; receptors, <span class="gene" id="29427595-6-56-60">GFAP</span>, TNF-α and IL-1β in the hippocampus of the rats with comorbidity of DNP and <span class="disease" id="29427595-6-137-139">DP</span> was significantly increased compared with the control rats, and palmatine treatment could decrease the expression.	29427595	2018
GFAP	2670	Depressive disorder	C0011581	0.36	Biomarker	disease	PSYGENET	Region specific decrease in <span class="gene" id="19000745-0-28-59">glial fibrillary acidic protein</span> immunoreactivity in the brain of a rat model of <span class="disease" id="19000745-0-108-118">depression</span>.	19000745	2009
GFAP	2670	Depressive disorder	C0011581	0.36	Biomarker	disease	BEFREE	The expression levels of astrocyte markers (<span class="gene" id="31798416-3-44-75">glial fibrillary acidic protein</span> (<span class="gene" id="31798416-3-77-81">GFAP</span>), synemin-α, synemin-β, vimentin, nestin) in isolated gray matter from postmortem ACC and DLPFC were determined to investigate the possible involvement of astrocytes in <span class="disease" id="31798416-3-251-261">depres…	31798416	2019
GFAP	2670	Depressive disorder	C0011581	0.36	Biomarker	disease	PSYGENET	LBCCA combined with CUMS may cause <span class="disease" id="25098258-7-35-45">depression</span>-like behavioral changes resulting in the VD model of rats whose <span class="disease" id="25098258-7-110-120">depression</span> state can be ameliorated by KJD, and the mechanism of cerebral protection is related possibly with promoting expression of <span class="gene" id="25098258-7-244-248">GFAP</sp…	25098258	2015
GFAP	2670	Depressive disorder	C0011581	0.36	Biomarker	disease	BEFREE	Furthermore, due to the effects of EE on <span class="gene" id="28700991-11-41-45">GFAP</span> and GR staining in WKY females, we suggest that EE can be used as an intervention to potentially alleviate the negative effects of <span class="disease" id="28700991-11-177-187">depression</span>.	28700991	2017
GFAP	2670	Depressive disorder	C0011581	0.36	Biomarker	disease	BEFREE	The results show that depletion of LepR in <span class="gene" id="31705891-5-43-47">GFAP</span> positive cells reduced basal synaptic transmission within the CA1 area and impaired N-methyl-d-aspartate (NMDA)-evoked long-term depression (<span class="disease" id="31705891-5-189-197">NMDA-LTD</span>).	31705891	2019
GFAP	2670	Encephalitis	C0014038	0.06	AlteredExpression	disease	BEFREE	CSF levels of neuron-specific enolase, S-100 and <span class="gene" id="16222428-15-49-80">glial fibrillary acidic protein</span> were markedly lower at relapse than at the acute stage of HSV-1 <span class="disease" id="16222428-15-145-157">encephalitis</span>.	16222428	2006
GFAP	2670	Encephalitis	C0014038	0.06	AlteredExpression	disease	BEFREE	CSF <span class="gene" id="30690341-8-4-8">GFAP</span> levels differed significantly in <span class="gene" id="30690341-8-42-46">GFAP</span>-Astrocytopathy patients with and without <span class="disease" id="30690341-8-88-100">encephalitis</span> (p = 0.016).	30690341	2019
GFAP	2670	Encephalitis	C0014038	0.06	AlteredExpression	disease	BEFREE	CSF and blood samples were obtained the day before and 24 h after surgery for assessment of systemic and <span class="disease" id="30261896-5-105-123">brain inflammation</span> (interleukin-6, interleukin-8, tumor necrosis factor-alpha), axonal injury (total-tau, neurofilament light chain protein), neuronal injury (neuron-specific enolase), astroglial injury (S-100B, <span class="gene" id="302618…	30261896	2018
GFAP	2670	Encephalitis	C0014038	0.06	Biomarker	disease	BEFREE	Cortical brain tissues from uninfected (n = 4) and SIV-infected macaques with (SIVE, n = 6) or without <span class="disease" id="30981282-4-103-115">encephalitis</span> (SIVnoE, n = 4) were examined using multi-label, semi-quantitative immunofluorescence microscopy of Shh, netrin-1, tight junction protein zona occludens 1 (ZO1), <span class="gene" id="30981282-4-278-309">glial fibrillary acidic p…	30981282	2019
GFAP	2670	Encephalitis	C0014038	0.06	AlteredExpression	disease	BEFREE	Quantitative immunohistochemical analysis of HIV-seropositive without <span class="disease" id="19365854-11-70-82">encephalitis</span> and HIV-1 encephalitis brain tissues showed significant up-regulation of CD38, which colocalized with <span class="gene" id="19365854-11-185-216">glial fibrillary acidic protein</span>-positive cells in areas of inflammation.	19365854	2009
GFAP	2670	Encephalitis	C0014038	0.06	AlteredExpression	disease	BEFREE	We observe that treatment with FeTPPS (30 mg/kg, i.p.) reduced: the state of <span class="disease" id="28223911-4-77-95">brain inflammation</span> and the tissue hurt (histological score), myeloperoxidase activity, nitric oxide production, glial fibrillary acidic protein (<span class="gene" id="28223911-4-222-226">GFAP</span>) and pro-inflammatory cytokines expression and apoptosis process.	28223911	2017
GFAP	2670	Encephalomyelitis	C0014070	0.1	Biomarker	disease	BEFREE	The preservation of the proportion of <span class="gene" id="29163045-7-38-42">GFAP</span> single-labeled and GFAP/NTPDase2 double-labeled elements along the course of <span class="disease" id="29163045-7-120-123">EAE</span> indicated that changes in NTPDase2-&lt;i&gt;ir&lt;/i&gt; occurred at fibrous astrocytes that typically express NTPDase2 in normal conditions.	29163045	2017
GFAP	2670	Encephalomyelitis	C0014070	0.1	Biomarker	disease	BEFREE	Well-established NPC markers (Nestin, m-Musashi-1, Sox2, DCX, <span class="gene" id="29162133-13-62-66">GFAP</span>, NG2) were used to identify the distinct cell types which exhibited selective binding with <span class="disease" id="29162133-13-158-161">EAE</span>-AS.	29162133	2017
GFAP	2670	Encephalomyelitis	C0014070	0.1	Biomarker	disease	BEFREE	To our surprise the onset and severity of myelin oligodendrocyte glycoprotein-induced <span class="disease" id="16154690-6-86-89">EAE</span> was essentially identical between C5a/<span class="gene" id="16154690-6-128-132">GFAP</span> and control mice.	16154690	2005
GFAP	2670	Encephalomyelitis	C0014070	0.1	Biomarker	disease	BEFREE	Induction of experimental autoimmune <span class="disease" id="29690885-5-37-54">encephalomyelitis</span> (<span class="disease" id="29690885-5-56-59">EAE</span>) in transgenic mice expressing a dominant-negative interferon-γ receptor under the human <span class="gene" id="29690885-5-149-180">glial fibrillary acidic protein</span> promoter (GFAPγR1Δ) causes severe non-remitting disease associated…	29690885	2018
GFAP	2670	Encephalomyelitis	C0014070	0.1	AlteredExpression	disease	BEFREE	The <span class="gene" id="30546391-11-4-35">glial fibrillary acidic protein</span> level in the brain sections of the rats in the <span class="disease" id="30546391-11-83-86">EAE</span> group was markedly elevated compared with that in control group.	30546391	2018
GFAP	2670	Encephalomyelitis	C0014070	0.1	Biomarker	disease	BEFREE	5-Bromodeoxyuridine (BrdU)-labeled subpopulations of hippocampal cells in <span class="disease" id="27781303-4-74-77">EAE</span> and control mice (coexpressing <span class="gene" id="27781303-4-109-113">GFAP</span>, doublecortin, NeuN, calretinin, and S100) were quantified at the recovery phase, 21 days after BrdU administration, to estimate alterations on the rate and differentiation pattern of …	27781303	2017
GFAP	2670	Encephalomyelitis	C0014070	0.1	Biomarker	disease	BEFREE	The role of IL-6 in regulating progressive CNS autoimmunity was assessed by treating <span class="gene" id="25896970-5-85-89">GFAP</span>γR1Δ mice with anti-IL-6 neutralizing antibody during chronic <span class="disease" id="25896970-5-151-154">EAE</span>.	25896970	2015
GFAP	2670	Encephalomyelitis	C0014070	0.1	AlteredExpression	disease	BEFREE	Colons from <span class="disease" id="29644797-8-12-15">EAE</span> mice exhibited decreased <span class="gene" id="29644797-8-41-45">GFAP</span> levels in glia.	29644797	2018
GFAP	2670	Encephalomyelitis	C0014070	0.1	Biomarker	disease	BEFREE	Groups of two to six &lt;i&gt;<span class="gene" id="31409036-3-24-55">glial fibrillary acidic protein</span> (&lt;/i&gt;&lt;i&gt;GFAP&lt;/i&gt;&lt;i&gt;)&lt;/i&gt;&lt;i&gt;-thymidine-kinase&lt;/i&gt; transgenic &lt;i&gt;SJL&lt;/i&gt; mice and &lt;i&gt;SJL&lt;/i&gt; wildtype mice were infected with <span class="disease" id="31409036-3-180-183">TME</span> virus (TMEV) or mock (vehicle only).	31409036	2019
GFAP	2670	Encephalomyelitis	C0014070	0.1	Biomarker	disease	BEFREE	We observed that C3a/<span class="gene" id="15383607-7-21-25">GFAP</span> mice had exacerbated <span class="disease" id="15383607-7-47-50">EAE</span> during the chronic phase of the disease, with significant mortality compared with nontransgenic littermates.	15383607	2004
GFAP	2670	Encephalomyelitis	C0014070	0.1	Biomarker	disease	BEFREE	In 32 GFAP-Astrocytopathy patients, CSF <span class="gene" id="30690341-4-40-44">GFAP</span> was significantly higher during acute exacerbation than it was in patients with MOG <span class="disease" id="30690341-4-129-146">encephalomyelitis</span>, multiple sclerosis, autoimmune encephalitis, and an "other inflammatory neurological disorders" group (all p &lt; 0.0001).	30690341	2019
GFAP	2670	Epilepsy	C0014544	0.4	AlteredExpression	disease	BEFREE	Surprisingly, immunohistochemical experiments using a polyclonal antiexcitatory amino acid transporter 2 antibody, showed a different localization of this protein in <span class="disease" id="10336123-8-166-174">epilepsy</span> derived tissue as compared to post mortem controls although glial markers such as <span class="gene" id="10336123-8-257-288">glial fibrillary acidic protein</span> and glu…	10336123	1999
GFAP	2670	Epilepsy	C0014544	0.4	AlteredExpression	disease	BEFREE	Serum concentrations of HMGB1, IL-1β, S-100B, and <span class="gene" id="30303442-6-50-54">GFAP</span> were significantly higher in the <span class="disease" id="30303442-6-88-96">epilepsy</span> group within 24 hours of a seizure episode than in the control group.	30303442	2018
GFAP	2670	Epilepsy	C0014544	0.4	AlteredExpression	disease	BEFREE	The hippocampal <span class="gene" id="31837458-11-16-20">GFAP</span>, synaptophysin and mGluR3 expressions where upregulated in PTZ rats with PFS history when compared to PTZ rats alone.These findings indicated that PFS may increase the severity of <span class="disease" id="31837458-11-201-209">epilepsy</span> and alter brain expression of <span class="gene" id="31837458-11-240-244">GFAP</span>,…	31837458	2020
GFAP	2670	Epilepsy	C0014544	0.4	Biomarker	disease	BEFREE	Tsc1 gene inactivation at 2 weeks of age was sufficient to cause astrogliosis and mild <span class="disease" id="29023667-7-87-95">epilepsy</span> in Tsc1&lt;sup&gt;<span class="gene" id="29023667-7-108-112">GFAP</span>&lt;/sup&gt;&lt;sup&gt;-Cre&lt;/sup&gt;&lt;sup&gt;ER&lt;/sup&gt; mice, but the phenotype was much less severe than that observed with prenatal Tsc1 gene inactivation in Tsc1&lt;sup…	29023667	2017
GFAP	2670	Epilepsy	C0014544	0.4	Biomarker	disease	BEFREE	Primary astrocytes were isolated and cultured from seven <span class="disease" id="17535102-9-57-65">epilepsy</span> brain resections and astrocyte purity was defined by <span class="gene" id="17535102-9-119-123">GFAP</span> reactivity.	17535102	2007
GFAP	2670	Epilepsy	C0014544	0.4	Biomarker	disease	BEFREE	The aim of this study was to investigate the distribution of <span class="gene" id="20430588-2-61-65">GFAP</span> Delta164/Deltaexon 6 expressing cells, in focal lesions associated with chronic intractable epilepsy, in light of the increasing interest in the role of specific astrocyte subtypes in <span class="disease" id="20430588-2-250-258">epilepsy</span>.	20430588	2010
GFAP	2670	Epilepsy	C0014544	0.4	AlteredExpression	disease	BEFREE	Nestin cells represented 29% of the hippocampal proliferative fraction in <span class="disease" id="28925561-8-74-82">epilepsy</span> cases; 20% co-expressed βIII tubulin in culture compared with 28% with <span class="gene" id="28925561-8-154-158">GFAP</span>.	28925561	2018
GFAP	2670	Epilepsy	C0014544	0.4	Biomarker	disease	CTD_human	[Astrocytic gap junction in the hippocampus of rats with lithium pilocarpine-induced epilepsy].	21177194	2010
GFAP	2670	Epilepsy	C0014544	0.4	AlteredExpression	disease	BEFREE	Compared with miR-103a inhibitors alone, epilepsy rats treated with BDNF-siRNA combined with miR-103a inhibitors significantly increased expression of <span class="gene" id="31049031-9-151-155">GFAP</span> in hippocampal tissues of <span class="disease" id="31049031-9-182-190">epilepsy</span> rats, increased number of apoptotic neurons and significantly decreased the number of surviving neurons.	31049031	2019
GFAP	2670	Epilepsy	C0014544	0.4	Biomarker	disease	BEFREE	The aim of the present study was to assess the expression of P2X7R, glutamate (GLU) and <span class="gene" id="31059094-2-88-119">glial fibrillary acidic protein</span> (<span class="gene" id="31059094-2-121-125">GFAP</span>) in the temporal neocortex and hippocampus of rats with lithium‑pilocarpine‑induced <span class="disease" id="31059094-2-210-218">epilepsy</span> as well as in patients with …	31059094	2019
GFAP	2670	Epilepsy	C0014544	0.4	Biomarker	disease	BEFREE	The role of UCH-L1, MMP-9, and <span class="gene" id="30952062-0-31-35">GFAP</span> as peripheral markers of different susceptibility to seizure development in a preclinical model of <span class="disease" id="30952062-0-135-143">epilepsy</span>.	30952062	2019
GFAP	2670	Absence Epilepsy	C0014553	0.01	AlteredExpression	disease	BEFREE	Astrocytes regulate the concentration of glutamate and GABA in the extracellular space in the brain, the difference in the astrocyte population and <span class="gene" id="31560994-11-148-152">GFAP</span> protein expression in the epileptic strains clearly shows the involvement of astrocytes in the mechanism of <span class="disease" id="31560994-11-261-277">absence epilepsy</span>.	31560994	2019
GFAP	2670	Epilepsy, Temporal Lobe	C0014556	0.03	AlteredExpression	disease	BEFREE	Relative protein levels of <span class="gene" id="31321953-8-27-58">glial fibrillary acidic protein</span>, metallothionein-I/II, and aquaporin-4 were significantly higher in subjects with medial <span class="disease" id="31321953-8-148-170">temporal lobe epilepsy</span> than seen in controls.	31321953	2019
GFAP	2670	Epilepsy, Temporal Lobe	C0014556	0.03	Biomarker	disease	BEFREE	Herein, we examined the contribution of neuroinflammation to TRPV4-induced neurotoxicity and its involvement in the inflammation and neuronal damage in pilocarpine model of <span class="disease" id="31097691-4-173-195">temporal lobe epilepsy</span> in mice.Icv. injection of TRPV4 agonist GSK1016790A (GSK1016790A-injected mice) increased ionized calcium binding adapter molecule-1 (Iba-1) and <span…	31097691	2019
GFAP	2670	Epilepsy, Temporal Lobe	C0014556	0.03	Biomarker	disease	BEFREE	The aim of the present study was to assess the expression of P2X7R, glutamate (GLU) and <span class="gene" id="31059094-2-88-119">glial fibrillary acidic protein</span> (<span class="gene" id="31059094-2-121-125">GFAP</span>) in the temporal neocortex and hippocampus of rats with lithium‑pilocarpine‑induced epilepsy as well as in patients with intractable <span class="disease" id="31059094-2-259-…	31059094	2019
GFAP	2670	Fetal Growth Retardation	C0015934	0.04	Biomarker	phenotype	BEFREE	We observed significant increases in the number of both Iba-1-positive microglia and <span class="gene" id="30621715-10-85-89">GFAP</span>-positive astrocytes in the white matter in <span class="disease" id="30621715-10-133-137">IUGR</span> piglet brain on both P1 and P4 compared with NG piglets.	30621715	2019
GFAP	2670	Fetal Growth Retardation	C0015934	0.04	Biomarker	phenotype	BEFREE	Total oligodendrocyte lineage cell counts (Olig-2-positive) did not differ across groups, but mature oligodendrocytes (MBP-positive) were reduced, and neuroinflammation was evident in early-onset <span class="disease" id="28273661-10-196-199">FGR</span> brains with reactive astrogliosis (<span class="gene" id="28273661-10-235-239">GFAP</span>-positive) in the IGWM and cortex (p &lt; 0.05), togeth…	28273661	2017
GFAP	2670	Fetal Growth Retardation	C0015934	0.04	AlteredExpression	phenotype	BEFREE	The structural integrity of neurons was already aberrant in the <span class="disease" id="31191328-8-64-67">FGR</span> cerebellum at 115 d GA, and by 124 d GA, inflammatory cells (Iba-1+ immunoreactivity) were significantly upregulated and the blood-brain barrier (BBB) was compromised (Pearls, albumin, and <span class="gene" id="31191328-8-257-261">GFAP</span>+ immunoreactivity).	31191328	2019
GFAP	2670	Fetal Growth Retardation	C0015934	0.04	Biomarker	phenotype	BEFREE	<span class="disease" id="31840315-4-0-4">IUGR</span> fetuses at embryonic day 19 (E19) had reduced nestin (progenitors), β-III tubulin (immature neurons), <span class="gene" id="31840315-4-107-138">Glial fibrillary acidic protein</span> (astrocytes), and O4 (oligodendrocytes) cell lineages via immunofluorescence quantification and a 30% reduction in cortical thickness.	31840315	2020
GFAP	2670	Ganglioneuroma	C0017075	0.01	AlteredExpression	disease	BEFREE	Double staining of tumour tissue revealed co-expression of doublecortin and neurofilament in cells of <span class="disease" id="16520969-6-102-116">gangliocytomas</span> and gangliogliomas and co-expression of doublecortin with S100 protein or <span class="gene" id="16520969-6-191-195">GFAP</span> in glial tumours, respectively.	16520969	2006
GFAP	2670	Glioblastoma	C0017636	0.1	AlteredExpression	disease	BEFREE	Comparing each individual pair, five different 'EMT groups' within our <span class="disease" id="25845427-8-71-83">glioblastoma</span> collective were identified according to the regulation of mRNA expression of <span class="gene" id="25845427-8-161-165">GFAP</span>, desmoplakin, Snail1, Snail2, Twist1 and vimentin.	25845427	2015
GFAP	2670	Glioblastoma	C0017636	0.1	Biomarker	disease	BEFREE	Previous studies indicated that <span class="gene" id="29746255-3-32-63">Glial fibrillary acidic protein</span> (&lt;i&gt;GFAP&lt;/i&gt;) might play an important role in the aggressiveness of <span class="disease" id="29746255-3-132-135">GBM</span> and also contributed to its poor overall survival.	29746255	2018
GFAP	2670	Glioblastoma	C0017636	0.1	AlteredExpression	disease	BEFREE	A tendency was observed between increased &lt;i&gt;<span class="gene" id="30519355-7-45-49">GFAP</span>&lt;/i&gt; mRNA expression and shorter <span class="disease" id="30519355-7-82-102">grade IV astrocytoma</span> patient survival (p = 0.2117).	30519355	2018
GFAP	2670	Glioblastoma	C0017636	0.1	AlteredExpression	disease	BEFREE	The biotoxin cholera toxin is capable of inducing differentiation of U87-MG human <span class="disease" id="20154711-5-82-94">glioblastoma</span> cells, which is characterized by morphological changes to astrocytic phenotype, increase in differentiation marker protein <span class="gene" id="20154711-5-218-222">GFAP</span> and decrease in proliferation.	20154711	2010
GFAP	2670	Glioblastoma	C0017636	0.1	Biomarker	disease	BEFREE	CD34-<span class="gene" id="28340100-6-5-9">GFAP</span> or CD31-<span class="gene" id="28340100-6-18-22">GFAP</span> coexpressing <span class="disease" id="28340100-6-36-48">glioblastoma</span>-derived endothelial cells (GDEC) were found in 30 of 64 (46.9%) of clinical <span class="disease" id="28340100-6-125-137">glioblastoma</span> samples.	28340100	2017
GFAP	2670	Glioblastoma	C0017636	0.1	Biomarker	disease	BEFREE	The <span class="gene" id="22337773-1-4-33">intermediate filament protein</span> synemin is present in astrocyte progenitors and <span class="disease" id="22337773-1-82-94">glioblastoma</span> cells but not in mature astrocytes.	22337773	2012
GFAP	2670	Glioblastoma	C0017636	0.1	AlteredExpression	disease	BEFREE	The levels of fibronectin (FN) and <span class="gene" id="1847665-4-35-39">GFAP</span> mRNA of ten human <span class="disease" id="1847665-4-58-70">glioblastoma</span> cell lines, determined by Northern blot hybridization of RNA, were related to other phenotypic characteristics [cell morphology and expression of the genes encoding platelet-derived growth factor (PDGF) receptors].	1847665	1991
GFAP	2670	Glioblastoma	C0017636	0.1	AlteredExpression	disease	BEFREE	<span class="gene" id="19115382-0-0-4">GFAP</span> promoter driven transgenic expression of PDGFB in the mouse brain leads to <span class="disease" id="19115382-0-80-92">glioblastoma</span> in a Trp53 null background.	19115382	2009
GFAP	2670	Glioblastoma	C0017636	0.1	Biomarker	disease	BEFREE	We find that <span class="disease" id="28122246-3-13-16">GBM</span> induced in neural stem-cell-like <span class="gene" id="28122246-3-50-81">glial fibrillary acidic protein</span> (<span class="gene" id="28122246-3-83-87">GFAP</span>)-expressing cells in the subventricular zone of adult mice shows accelerated tumor development and produces more malignant GCs (mGC1&lt;sub&gt;<span class="gene" id…	28122246	2017
GFAP	2670	Glioblastoma	C0017636	0.1	Biomarker	disease	BEFREE	<span class="disease" id="31311947-5-0-12">Glioblastoma</span> cell lines secrete EVs enriched for <span class="gene" id="31311947-5-49-53">GFAP</span> and Tau.	31311947	2019
GFAP	2670	Glioblastoma	C0017636	0.1	AlteredExpression	disease	BEFREE	Knockdown of EPHA2 and EPHA3 together led to increased expression of differentiation marker <span class="gene" id="29945963-6-92-96">GFAP</span> and blocked clonogenic and tumorigenic potential, promoting significantly higher survival &lt;i&gt;in vivo&lt;/i&gt; Treatment of rGBM with a bispecific antibody against EPHA2/A3 reduced clonogenicity &lt;i&gt;in vitro&lt;/i&gt; and tumorigenic potential…	29945963	2018
GFAP	2670	Glioblastoma	C0017636	0.1	AlteredExpression	disease	LHGDN	The data indicate that a cytoplasmic accumulation of wild-type p53 in human primary <span class="disease" id="12084347-11-84-97">glioblastomas</span> correlates with a certain <span class="gene" id="12084347-11-124-153">intermediate filament protein</span> expression, suggesting that it identifies a certain subset of tumors.	12084347	2002
GFAP	2670	Glioblastoma	C0017636	0.1	Biomarker	disease	BEFREE	We confirmed contactin overexpression in <span class="disease" id="16078236-4-41-54">glioblastomas</span> at the protein level, and localized contactin to the surface of <span class="gene" id="16078236-4-119-150">glial fibrillary acidic protein</span> (<span class="gene" id="16078236-4-152-156">GFAP</span>)-expressing <span class="disease" id="16078236-4-169-181">glioblastoma</span> cells.	16078236	2006
GFAP	2670	Glioblastoma	C0017636	0.1	Biomarker	disease	BEFREE	Through double-immunohistochemical staining for platelet-derived growth factor receptor α (PDGFRα) and <span class="gene" id="31769546-3-103-134">glial fibrillary acidic protein</span> (GFAP), this study explored the intercase variability among 45 human <span class="disease" id="31769546-3-204-207">GBM</span> samples regarding density of GFAP+ peritumoral astrocytes and a subset of GFAP+ peritumo…	31769546	2020
GFAP	2670	Glioblastoma	C0017636	0.1	AlteredExpression	disease	BEFREE	Chromosome breakpoint at 17q11.2 and insertion of DNA from three different chromosomes in a <span class="disease" id="8646740-0-92-104">glioblastoma</span> with exceptional <span class="gene" id="8646740-0-122-153">glial fibrillary acidic protein</span> expression.	8646740	1996
GFAP	2670	Glioblastoma	C0017636	0.1	Biomarker	disease	BEFREE	The gemistocytic astrocytoma is a histological variant of diffuse astrocytomas and is characterised by the presence of large, <span class="gene" id="9650746-1-126-130">GFAP</span>-expressing neoplastic astrocytes (gemistocytes) and a tendency towards rapid progression to <span class="disease" id="9650746-1-223-235">glioblastoma</span>.	9650746	1998
GFAP	2670	Glioblastoma	C0017636	0.1	Biomarker	disease	BEFREE	Following surgery (i.e., biopsy, full or partial resection), all initially <span class="gene" id="28717884-8-75-79">GFAP</span> positive <span class="disease" id="28717884-8-89-92">GBM</span> patients showed decreased serum concentrations.	28717884	2017
GFAP	2670	Glioblastoma	C0017636	0.1	Biomarker	disease	BEFREE	In this study, we observed that TAM-GBM cell hybrids existed in human <span class="disease" id="30472185-2-70-73">GBM</span> specimens as demonstrated by co-expression of glioma biomarkers (<span class="gene" id="30472185-2-139-143">GFAP</span>, IDH1&lt;sup&gt;R132H&lt;/sup&gt; and PDGFRA) and macrophage biomarkers (CD68 and CD14).	30472185	2019
GFAP	2670	Glioblastoma	C0017636	0.1	AlteredExpression	disease	BEFREE	These data indicate that acquisition of a highly anaplastic <span class="disease" id="10433932-8-60-72">glioblastoma</span> phenotype with marked proliferative activity and lack of <span class="gene" id="10433932-8-130-161">glial fibrillary acidic protein</span> expression is associated with loss of a putative tumor suppressor gene on 10q25-qter.	10433932	1999
GFAP	2670	Glioblastoma	C0017636	0.1	Biomarker	disease	BEFREE	Histologically, the tumors demonstrated typical features of <span class="disease" id="18691268-2-60-72">glioblastoma</span> but additionally contained areas consisting of glial fibrillary acidic protein (<span class="gene" id="18691268-2-153-157">GFAP</span>)-positive astrocytic tumor cells resembling adipocytes, that is, containing large intracellular lipid vacuoles.	18691268	2009
GFAP	2670	Glioblastoma	C0017636	0.1	AlteredExpression	disease	BEFREE	The therapy employed, in a single baculoviral vector, a <span class="gene" id="19809402-4-56-87">glial fibrillary acidic protein</span> (<span class="gene" id="19809402-4-89-93">GFAP</span>) gene promoter and the repeated target sequences of three miRNAs that are enriched in astrocytes but downregulated in <span class="disease" id="19809402-4-212-224">glioblastoma</span> cells to control the expr…	19809402	2009
GFAP	2670	Glioblastoma	C0017636	0.1	Biomarker	disease	BEFREE	Changes in <span class="gene" id="1655272-0-11-42">glial fibrillary acidic protein</span> and karyotype during culturing of two cell lines established from human <span class="disease" id="1655272-0-115-138">glioblastoma multiforme</span>.	1655272	1991
GFAP	2670	Glioblastoma	C0017636	0.1	Biomarker	disease	BEFREE	The second tumor was synaptophysin-negative and focally <span class="gene" id="22151431-15-56-60">GFAP</span>-positive, consistent with <span class="disease" id="22151431-15-87-99">glioblastoma</span>.	22151431	2012
GFAP	2670	Glioblastoma	C0017636	0.1	Biomarker	disease	BEFREE	The second tumor exhibited a high degree of cellularity, atypical mitosis, pseudo-palisading and microvascular proliferation, and was immunohistologically positive for <span class="gene" id="21284750-4-168-172">GFAP</span> and was diagnosed as a <span class="disease" id="21284750-4-196-208">glioblastoma</span>.	21284750	2011
GFAP	2670	Glioblastoma	C0017636	0.1	Biomarker	disease	BEFREE	Moreover, the cells derived from a majority of <span class="disease" id="19216795-8-47-60">glioblastomas</span> (7 out of 8), as well as <span class="gene" id="19216795-8-86-90">GFAP</span>+NNP, showed features of mesenchymal differentiation when exposed to medium with serum.	19216795	2009
GFAP	2670	Glioblastoma	C0017636	0.1	AlteredExpression	disease	BEFREE	Cytoplasmic localization of wild-type p53 in <span class="disease" id="12084347-0-45-58">glioblastomas</span> correlates with expression of vimentin and <span class="gene" id="12084347-0-102-133">glial fibrillary acidic protein</span>.	12084347	2002
GFAP	2670	Glioblastoma	C0017636	0.1	AlteredExpression	disease	BEFREE	&lt;b&gt;Abbreviations&lt;/b&gt;: CryoTEM: cryo-transmission electron microscopy; DIFF: differentiated GSCs; EGF: epidermal growth factor; DUC: differential ultracentrifugation; EV: extracellular vesicle; FGF: fibroblast growth factor; GBM: <span class="disease" id="30034643-13-229-252">glioblastoma multiforme</span>; <span class="gene" id="30034643-13-254-258">GFAP</span>: glial fibrillary acidi…	30034643	2018
GFAP	2670	Glioblastoma	C0017636	0.1	Biomarker	disease	BEFREE	Here we show a significant downregulation of &lt;i&gt;<span class="gene" id="29152145-6-48-52">GFAP</span>&lt;/i&gt;α in <span class="disease" id="29152145-6-61-81">grade IV astrocytoma</span> compared to grade II and III, resulting in an increased GFAPδ/&lt;i&gt;α&lt;/i&gt; ratio.	29152145	2017
GFAP	2670	Glioma	C0017638	0.1	AlteredExpression	disease	BEFREE	Suppression of <span class="disease" id="9972884-0-15-26">glial tumor</span> growth by expression of <span class="gene" id="9972884-0-51-82">glial fibrillary acidic protein</span>.	9972884	1999
GFAP	2670	Glioma	C0017638	0.1	AlteredExpression	disease	BEFREE	<span class="gene" id="9341940-0-0-31">Glial fibrillary acidic protein</span> expression in a new human <span class="disease" id="9341940-0-58-64">glioma</span> cell line in culture before and after xenogenic transplantation into nude mice.	9341940	1997
GFAP	2670	Glioma	C0017638	0.1	Biomarker	disease	BEFREE	Our analysis revealed that the GFAP gene was hypermethylated in 2/2 <span class="gene" id="8702246-7-68-72">GFAP</span>- negative <span class="disease" id="8702246-7-83-89">glioma</span> cell lines but not in 4/4 <span class="gene" id="8702246-7-116-120">GFAP</span>-positive <span class="disease" id="8702246-7-130-136">glioma</span> cell lines.	8702246	1996
GFAP	2670	Glioma	C0017638	0.1	Biomarker	disease	BEFREE	The results demonstrated that the glioma neurosphere cells positively expressed stem cell marker SOX2, neuroectodermal stem cell marker Nestin, and also expressed astrocytes marker <span class="gene" id="28592121-6-181-185">GFAP</span> and neurons marker β-tubulin III fter FBS-induced differentiation for a week, which proved the <span class="disease" id="28592121-6-281-287">glioma</span> neurosph…	28592121	2019
GFAP	2670	Glioma	C0017638	0.1	AlteredExpression	disease	BEFREE	We also observed co-expression of Sox2 and <span class="gene" id="28526577-6-43-47">GFAP</span>, another suggested marker of <span class="disease" id="28526577-6-77-83">glioma</span> cancer stem cells, indicating that the putative cancer stem cells in GBM9 tumors expressed both of these markers.	28526577	2017
GFAP	2670	Glioma	C0017638	0.1	Biomarker	disease	BEFREE	We found that the <span class="disease" id="25879429-5-18-24">glioma</span> tissue was positive for A2B5 (Glial precursors ganglioside), <span class="gene" id="25879429-5-86-90">GFAP</span> (Glial fibrillary acidic protein), S-100 (Acid calcium bingding protein), VEGF (Vascular endothelial growth factor), VEGFR (Vascular endothelial growth factor receptor) and <span class="negexp">negative for</s…	25879429	2015
[truncated: 4,284 more rows]
